# Supplementary material for: Crystal structure of Pigment Red 254 from X-ray powder diffraction data
Source: Acta Crystallogr E Crystallogr Commun. 2017 Mar 14;73(Pt 4):507–10. doi: 10.1107/S2056989017003309 (PMC5382609; doi:10.1107/S2056989017003309)
Supplement: Supplementary file 1 [file e-73-00507-sup1.cif]

##############################################################################
#                                                                            #
# This CIF contains the data in a paper accepted for publication in          #
# Acta Crystallographica Section E. It conforms to the requirements of       #
# Notes for Authors for Acta Crystallographica Section E, and has been       #
# peer reviewed under the auspices of the IUCr Commission on Journals.       #
#                                                                            #
# Full details of the Crystallographic Information File format               #
# are given in the paper "The Crystallographic Information File (CIF):       #
# a New Standard Archive File for Crystallography" by S. R. Hall, F. H.      #
# Allen and I. D. Brown [Acta Cryst. (1991), A47, 655-685].                  #
#                                                                            #
# The current version of the core CIF dictionary is obtainable from          #
# ftp://ftp.iucr.org/pub/cif_core.dic.                                       #
#                                                                            #
# Software is freely available for graphical display of the structure(s)     #
# in this CIF. For information consult the CIF software page                 #
# http://www.iucr.org/resources/cif/software.                                #
#                                                                            #
# This file may be used for bona fide research purposes within the           #
# scientific community so long as proper attribution is given to the journal # 
# article from which it was obtained.                                        #
#                                                                            #
##############################################################################
data_global
_audit_creation_method     'manual editing'
_journal_data_validation_number     ?
_journal_date_recd_electronic     2016-12-01
_journal_date_accepted     2017-02-28
_journal_name_full     'Acta Crystallographica, Section E'
_journal_year     2017
_journal_volume     73
_journal_issue      4
_journal_page_first     507
_journal_page_last     510
_journal_paper_category     GO
_journal_paper_doi     10.1107/S2056989017003309
_journal_coeditor_code     LH5832
_publ_contact_author_name
;
Ivashevskaya, Svetlana N.
;
_publ_contact_author_address
;
Institute of Geology, Karelian Research Centre
Russian Academy of Sciences
Pushkinskaya 11
185910 Petrozavodsk
Russia
;
_publ_contact_author_email     'ivashevskaja@yahoo.com'
_publ_contact_author_fax     ?
_publ_contact_author_phone     '+7-8142-782753'
_publ_section_title
;
Crystal structure of Pigment Red 254 from X-ray powder diffraction data
;
_publ_section_title_footnote     .
loop_
    _publ_author_name
    _publ_author_footnote
    _publ_author_address
    'Ivashevskaya, Svetlana N.' .
;
Institute of Geology, Karelian Research Centre
Russian Academy of Sciences
Pushkinskaya 11
185910 Petrozavodsk
Russian Federation
;
_publ_section_synopsis
;
The crystal structure of Pigment Red 254 was successfully solved from
laboratory X-ray powder diffraction data by the simulated annealing method
followed by Rietveld refinement. The dihedral angle between the benzene and
pyrrole rings is 11.1(2)\%. In the crystal, molecules are linked <i>via</i>
N---H...O hydrogen bonds, forming chains along [110] incorporating
<i>R</i>~2~^2^(8) rings.
;
data_I
_database_code_depnum_ccdc_archive     'CCDC 1517793'
_chemical_name_systematic
;
3,6-Bis(4-chlorophenyl)-2,5-dihydropyrrolo[3,4-<i>c</i>]pyrrole-1,4-dione
;
_chemical_name_common     'Pigment Red 254'
_chemical_formula_moiety     'C18 H10 Cl2 N2 O2'
_chemical_formula_sum     'C18 H10 Cl2 N2 O2'
_chemical_formula_iupac     'C18 H10 Cl2 N2 O2'
_chemical_formula_weight     357.19
_chemical_melting_point     ?
_space_group_crystal_system     triclinic
_space_group_name_H-M_alt     'P -1'
_space_group_name_Hall     '-P 1'
loop_
    _space_group_symop_operation_xyz
    'x,y,z'
    '-x,-y,-z'
_cell_length_a     3.8710(10)
_cell_length_b     6.5530(10)
_cell_length_c     15.2920(10)
_cell_angle_alpha     92.773(3)
_cell_angle_beta     94.656(3)
_cell_angle_gamma     99.627(2)
_cell_volume     380.45(3)
_cell_formula_units_Z     1
_cell_measurement_theta_min     2.00
_cell_measurement_theta_max     60.00
_cell_measurement_temperature     293(2)
_exptl_crystal_density_diffrn     1.57
_exptl_crystal_density_method     'not measured'
_pd_char_colour     red
_pd_char_particle_morphology     powder
_exptl_special_details     ?
_diffrn_ambient_temperature     293(2)
_diffrn_radiation_type     'Cu K\a~1~'
_diffrn_radiation_wavelength     1.54056
_diffrn_radiation_monochromator     'primary focussing, Ge 111'
_diffrn_measurement_device_type     'Stoe Stadi-P with linear PSD'
_diffrn_measurement_method     \q/2\q
_pd_meas_2theta_range_min     2.00
_pd_meas_2theta_range_max     60.00
_pd_meas_2theta_range_inc     0.01
_pd_meas_number_of_points     5800
_pd_meas_scan_method     step
_refine_ls_structure_factor_coef     Inet
_refine_ls_matrix_type     fullcycle
_refine_ls_goodness_of_fit_all     1.149
_refine_ls_number_parameters     115
_refine_ls_number_restraints     44
_refine_ls_number_constraints     0
_refine_ls_hydrogen_treatment     refall
_refine_ls_weighting_scheme     sigma
_refine_ls_weighting_details     w=1/\s[Y~obs~)^2^
_refine_ls_shift/su_max     0.001
_refine_ls_extinction_method     none
loop_
    _atom_type_symbol
    _atom_type_description
    _atom_type_scat_dispersion_real
    _atom_type_scat_dispersion_imag
    _atom_type_scat_source
    'O' 'O' 0.0492 0.0322
                         'International Tables Vol C Tables 4.2.6.8 and 6.1.1.4'
    'N' 'N' 0.0311 0.0180
                         'International Tables Vol C Tables 4.2.6.8 and 6.1.1.4'
    'C' 'C' 0.0181 0.0091
                         'International Tables Vol C Tables 4.2.6.8 and 6.1.1.4'
    'H' 'H' 0.0000 0.0000
                         'International Tables Vol C Tables 4.2.6.8 and 6.1.1.4'
_computing_data_collection
;
<i>WINX^POW^</i> (Stoe & Cie, 2004)
;
_computing_cell_refinement
;
<i>TOPAS-Academic</i> (Coelho, 2007)
;
_computing_data_reduction
;
<i>DASH3.1</i> (David <i>et al.</i>, 2006)
;
_computing_structure_solution
;
<i>DASH3.1</i> (David <i>et al.</i>, 2006)
;
_computing_structure_refinement
;
<i>TOPAS-Academic</i> (Coelho, 2007)
;
_computing_molecular_graphics
;
<i>Mercury</i> (Macrae <i>et al.</i>, 2008)
;
_pd_proc_2theta_range_min     2.00
_pd_proc_2theta_range_max     60.00
_pd_proc_2theta_range_inc     0.01
_pd_calc_method     'Rietveld Refinement'
_pd_proc_info_data_reduction     ?
_pd_proc_info_excluded_regions     none
_pd_proc_ls_background_function     'Chebyshev function with 20 terms'
_pd_proc_ls_pref_orient_corr
;
March--Dollase formula (Dollase, 1986), (001) direction
;
_pd_proc_ls_prof_R_factor     6.506
_pd_proc_ls_prof_wR_factor     8.578
_pd_proc_ls_prof_wR_expected     7.467
_pd_proc_ls_profile_function     'fundamental parameters'
_pd_proc_ls_special_details     ?
_pd_spec_mount_mode     transmission
_pd_spec_mounting     'sample was prepared between two polyacetate films'
_pd_spec_shape     flat_sheet
_pd_spec_size_axial     10
_pd_spec_size_equat     10
_pd_spec_size_thick     1
loop_
    _atom_site_type_symbol
    _atom_site_label
    _atom_site_fract_x
    _atom_site_fract_y
    _atom_site_fract_z
    _atom_site_U_iso_or_equiv
    _atom_site_occupancy
    C C1 0.8418(7)   0.4738(6)   0.6911(3)   0.05373 1
    C C2 0.7516(10)  0.2631(7)   0.7088(3)   0.05373 1
    C C3 0.8543(9)   0.1967(6)   0.7905(3)   0.05373 1
    C C4 1.0452(8)   0.3351(7)   0.8528(3)   0.05373 1
    C C5 1.1403(8)   0.5402(7)   0.8377(3)   0.05373 1
    C C6 1.0380(9)   0.6065(7)   0.7573(3)   0.05373 1
    C C7 0.7380(7)   0.5404(6)   0.6038(3)   0.05373 1
    C C8 0.4818(10)  0.5527(8)   0.4587(4)   0.05373 1
    C C9 0.8702(6)   0.7478(4)   0.5715(2)   0.05373 1
    H H2 0.606(5)   0.157(2)   0.6614(15) 0.06447 1
    H H3 0.796(4)   0.039(2)   0.8095(13) 0.06447 1
    H H5 1.286(4)   0.644(2)   0.8892(16) 0.06447 1
    H H6 1.113(4)   0.767(2)   0.7484(14) 0.06447 1
    H H7 0.774(5)   0.879(2)   0.4529(17) 0.06447 1
    O O1 1.0679(7)   0.8859(6)   0.6108(3)   0.05373 1
    N N1 0.7025(7)   0.7478(5)   0.4806(3)   0.05373 1
    Cl Cl1 1.1601(7)   0.2385(4)   0.9528(3)   0.05373 1
_geom_special_details     ?
loop_
    _geom_bond_atom_site_label_1
    _geom_bond_atom_site_label_2
    _geom_bond_distance
    _geom_bond_publ_flag
    C1 C2 1.411(6) no
    C1 C6 1.388(5) no
    C1 C7 1.470(6) no
    C2 C3 1.392(6) no
    C3 C4 1.362(6) no
    C4 C5 1.369(6) no
    C5 C6 1.374(6) no
    C7 C9 1.492(5) no
    C2 H2 1.04(2) no
    C3 H3 1.08(2) no
    C5 H5 1.07(2) no
    C6 H6 1.060(10)
                  no
    C9 O1 1.186(4) no
    C9 N1 1.485(5) no
    N1 C8 1.422(5) no
    N1 H7 0.98(2) no
    C4 Cl1 1.736(6) no
loop_
    _geom_angle_atom_site_label_1
    _geom_angle_atom_site_label_2
    _geom_angle_atom_site_label_3
    _geom_angle
    _geom_angle_publ_flag
    C2 C1 C6 117.3(4) no
    C2 C1 C7 119.3(3) no
    C6 C1 C7 123.4(3) no
    C1 C2 C3 120.0(3) no
    C1 C6 C5 122.5(4) no
    C1 C7 C9 124.4(3) no
    C2 C3 C4 119.8(4) no
    C6 C5 C4 118.5(4) no
    C3 C4 C5 121.8(4) no
    C1 C2 H2 120.0(10)
                    no
    C3 C2 H2 119.7(9) no
    C1 C6 H6 121.0(10)
                    no
    C5 C6 H6 116.0(10)
                    no
    C2 C3 H3 125.0(10)
                    no
    C4 C3 H3 115.0(10)
                    no
    C6 C5 H5 122.0(10)
                    no
    C4 C5 H5 119.0(10)
                    no
    C7 C9 O1 126.8(4) no
    C7 C9 N1 106.4(2) no
    C9 N1 C8 108.8(4) no
    O1 C9 N1 126.8(3) no
    C3 C4 Cl1 116.6(4) no
    C5 C4 Cl1 121.6(3) no
    C9 N1 H7 113.0(10)
                    no
    C8 N1 H7 138.0(10)
                    no
loop_
    _geom_hbond_atom_site_label_D
    _geom_hbond_atom_site_label_H
    _geom_hbond_atom_site_label_A
    _geom_hbond_site_symmetry_A
    _geom_hbond_distance_DH
    _geom_hbond_distance_HA
    _geom_hbond_distance_DA
    _geom_hbond_angle_DHA
    N1 H7 O1 2_776 0.985(17) 1.904(18) 2.884(5) 173(2)
    C2 H2 O1 1_445 1.04(2) 2.542(18) 3.489(6) 151.2(16)
    C2 H2 N1 2_666 1.04(2) 2.55(2) 3.255(6) 124.8(11)
    C6 H6 O1 . 1.062(14) 2.28(2) 2.959(6) 119.9(14)
_iucr_refine_instructions_details     ?
