# Supplementary material for: Crystal structure of Pigment Red 254 from X-ray powder diffraction data
Source: Acta Crystallogr E Crystallogr Commun. 2017 Mar 14;73(Pt 4):507–10. doi: 10.1107/S2056989017003309 (PMC5382609; doi:10.1107/S2056989017003309)
Supplement: Supplementary file 2 [file e-73-00507-Isup2.rtv]

##############################################################################
###    CIF submission form for powder diffraction data (IUCr journals)     ###
###                                              Version 11 February 2005  ###
##############################################################################

# This is an electronic "form" for submitting powder diffraction data in CIF 
# format to an IUCr journal.  The data for each powder profile should be sent 
# as a separate file consisting of one data block.  The value of _pd_block_id 
# is used to associate each powder profile with a Rietveld refinement, since 
# it must match the value of _pd_block_diffractogram_id in the CIF used to 
# report the results of the refinement. The current version of the powder 
# CIF dictionary, which contains definitions of the terms starting _pd_,  
# may be obtained from http://www.iucr.org/iucr-top/cif/pd/index.html.  
# Note that the query marks '?' are significant as placeholders, and should 
# not be deleted where a data item is not given, UNLESS the accompanying data 
# name is also deleted. Lines should not exceed 80 characters in length.  The 
# comments following a hash symbol '#' may be deleted if wished.


data_I

_pd_block_id      ?


loop_                 
      _pd_proc_2theta_corrected            
      _pd_proc_intensity_net               
      _pd_proc_ls_weight 
                        
   2.00     194.0000     13.92839
   2.01     206.0000     14.35270
   2.02     194.0000     13.92839
   2.03     195.0000     13.96424
   2.04     198.0000     14.07125
   2.05     195.0000     13.96424
   2.06     200.0000     14.14214
   2.07     200.0000     14.14214
   2.08     179.0000     13.37909
   2.09     199.0000     14.10674
   2.10     217.0000     14.73092
   2.11     201.0000     14.17745
   2.12     181.0000     13.45362
   2.13     203.0000     14.24781
   2.14     195.0000     13.96424
   2.15     187.0000     13.67479
   2.16     216.0000     14.69694
   2.17     206.0000     14.35270
   2.18     213.0000     14.59452
   2.19     185.0000     13.60147
   2.20     183.0000     13.52775
   2.21     198.0000     14.07125
   2.22     188.0000     13.71131
   2.23     189.0000     13.74773
   2.24     196.0000     14.00000
   2.25     209.0000     14.45683
   2.26     185.0000     13.60147
   2.27     163.0000     12.76715
   2.28     192.0000     13.85641
   2.29     232.0000     15.23155
   2.30     204.0000     14.28286
   2.31     199.0000     14.10674
   2.32     213.0000     14.59452
   2.33     185.0000     13.60147
   2.34     195.0000     13.96424
   2.35     195.0000     13.96424
   2.36     205.0000     14.31782
   2.37     201.0000     14.17745
   2.38     188.0000     13.71131
   2.39     185.0000     13.60147
   2.40     186.0000     13.63818
   2.41     204.0000     14.28286
   2.42     208.0000     14.42220
   2.43     205.0000     14.31782
   2.44     204.0000     14.28286
   2.45     199.0000     14.10674
   2.46     200.0000     14.14214
   2.47     192.0000     13.85641
   2.48     196.0000     14.00000
   2.49     231.0000     15.19868
   2.50     200.0000     14.14214
   2.51     205.0000     14.31782
   2.52     223.0000     14.93318
   2.53     214.0000     14.62874
   2.54     208.0000     14.42220
   2.55     213.0000     14.59452
   2.56     185.0000     13.60147
   2.57     229.0000     15.13275
   2.58     201.0000     14.17745
   2.59     183.0000     13.52775
   2.60     203.0000     14.24781
   2.61     176.0000     13.26650
   2.62     211.0000     14.52584
   2.63     190.0000     13.78405
   2.64     212.0000     14.56022
   2.65     180.0000     13.41641
   2.66     194.0000     13.92839
   2.67     209.0000     14.45683
   2.68     201.0000     14.17745
   2.69     218.0000     14.76482
   2.70     221.0000     14.86607
   2.71     191.0000     13.82028
   2.72     205.0000     14.31782
   2.73     187.0000     13.67479
   2.74     226.0000     15.03330
   2.75     212.0000     14.56022
   2.76     203.0000     14.24781
   2.77     216.0000     14.69694
   2.78     213.0000     14.59452
   2.79     219.0000     14.79865
   2.80     200.0000     14.14214
   2.81     225.0000     15.00000
   2.82     195.0000     13.96424
   2.83     206.0000     14.35270
   2.84     220.0000     14.83240
   2.85     205.0000     14.31782
   2.86     223.0000     14.93318
   2.87     188.0000     13.71131
   2.88     195.0000     13.96424
   2.89     212.0000     14.56022
   2.90     207.0000     14.38750
   2.91     200.0000     14.14214
   2.92     191.0000     13.82028
   2.93     218.0000     14.76482
   2.94     214.0000     14.62874
   2.95     205.0000     14.31782
   2.96     194.0000     13.92839
   2.97     213.0000     14.59452
   2.98     229.0000     15.13275
   2.99     246.0000     15.68439
   3.00     205.0000     14.31782
   3.01     203.0000     14.24781
   3.02     203.0000     14.24781
   3.03     220.0000     14.83240
   3.04     232.0000     15.23155
   3.05     225.0000     15.00000
   3.06     225.0000     15.00000
   3.07     195.0000     13.96424
   3.08     202.0000     14.21267
   3.09     207.0000     14.38750
   3.10     215.0000     14.66288
   3.11     216.0000     14.69694
   3.12     236.0000     15.36229
   3.13     220.0000     14.83240
   3.14     203.0000     14.24781
   3.15     222.0000     14.89966
   3.16     236.0000     15.36229
   3.17     211.0000     14.52584
   3.18     220.0000     14.83240
   3.19     239.0000     15.45963
   3.20     220.0000     14.83240
   3.21     241.0000     15.52417
   3.22     238.0000     15.42725
   3.23     221.0000     14.86607
   3.24     225.0000     15.00000
   3.25     217.0000     14.73092
   3.26     200.0000     14.14214
   3.27     225.0000     15.00000
   3.28     225.0000     15.00000
   3.29     224.0000     14.96663
   3.30     209.0000     14.45683
   3.31     216.0000     14.69694
   3.32     217.0000     14.73092
   3.33     243.0000     15.58846
   3.34     221.0000     14.86607
   3.35     215.0000     14.66288
   3.36     222.0000     14.89966
   3.37     235.0000     15.32971
   3.38     208.0000     14.42220
   3.39     219.0000     14.79865
   3.40     195.0000     13.96424
   3.41     224.0000     14.96663
   3.42     219.0000     14.79865
   3.43     192.0000     13.85641
   3.44     210.0000     14.49138
   3.45     205.0000     14.31782
   3.46     227.0000     15.06652
   3.47     235.0000     15.32971
   3.48     219.0000     14.79865
   3.49     234.0000     15.29706
   3.50     232.0000     15.23155
   3.51     235.0000     15.32971
   3.52     217.0000     14.73092
   3.53     212.0000     14.56022
   3.54     219.0000     14.79865
   3.55     215.0000     14.66288
   3.56     221.0000     14.86607
   3.57     222.0000     14.89966
   3.58     218.0000     14.76482
   3.59     244.0000     15.62050
   3.60     206.0000     14.35270
   3.61     205.0000     14.31782
   3.62     216.0000     14.69694
   3.63     211.0000     14.52584
   3.64     216.0000     14.69694
   3.65     234.0000     15.29706
   3.66     248.0000     15.74802
   3.67     232.0000     15.23155
   3.68     213.0000     14.59452
   3.69     220.0000     14.83240
   3.70     202.0000     14.21267
   3.71     216.0000     14.69694
   3.72     221.0000     14.86607
   3.73     229.0000     15.13275
   3.74     200.0000     14.14214
   3.75     234.0000     15.29706
   3.76     208.0000     14.42220
   3.77     243.0000     15.58846
   3.78     231.0000     15.19868
   3.79     223.0000     14.93318
   3.80     205.0000     14.31782
   3.81     218.0000     14.76482
   3.82     206.0000     14.35270
   3.83     206.0000     14.35270
   3.84     236.0000     15.36229
   3.85     213.0000     14.59452
   3.86     230.0000     15.16575
   3.87     235.0000     15.32971
   3.88     216.0000     14.69694
   3.89     221.0000     14.86607
   3.90     212.0000     14.56022
   3.91     215.0000     14.66288
   3.92     219.0000     14.79865
   3.93     209.0000     14.45683
   3.94     230.0000     15.16575
   3.95     209.0000     14.45683
   3.96     221.0000     14.86607
   3.97     211.0000     14.52584
   3.98     234.0000     15.29706
   3.99     238.0000     15.42725
   4.00     199.0000     14.10674
   4.01     221.0000     14.86607
   4.02     238.0000     15.42725
   4.03     233.0000     15.26434
   4.04     233.0000     15.26434
   4.05     232.0000     15.23155
   4.06     217.0000     14.73092
   4.07     214.0000     14.62874
   4.08     234.0000     15.29706
   4.09     208.0000     14.42220
   4.10     215.0000     14.66288
   4.11     231.0000     15.19868
   4.12     206.0000     14.35270
   4.13     217.0000     14.73092
   4.14     209.0000     14.45683
   4.15     218.0000     14.76482
   4.16     225.0000     15.00000
   4.17     229.0000     15.13275
   4.18     227.0000     15.06652
   4.19     230.0000     15.16575
   4.20     240.0000     15.49193
   4.21     245.0000     15.65248
   4.22     241.0000     15.52417
   4.23     232.0000     15.23155
   4.24     229.0000     15.13275
   4.25     239.0000     15.45963
   4.26     242.0000     15.55635
   4.27     224.0000     14.96663
   4.28     221.0000     14.86607
   4.29     221.0000     14.86607
   4.30     240.0000     15.49193
   4.31     221.0000     14.86607
   4.32     235.0000     15.32971
   4.33     234.0000     15.29706
   4.34     236.0000     15.36229
   4.35     253.0000     15.90597
   4.36     210.0000     14.49138
   4.37     222.0000     14.89966
   4.38     248.0000     15.74802
   4.39     211.0000     14.52584
   4.40     193.0000     13.89244
   4.41     250.0000     15.81139
   4.42     237.0000     15.39480
   4.43     224.0000     14.96663
   4.44     234.0000     15.29706
   4.45     232.0000     15.23155
   4.46     235.0000     15.32971
   4.47     230.0000     15.16575
   4.48     241.0000     15.52417
   4.49     255.0000     15.96872
   4.50     235.0000     15.32971
   4.51     225.0000     15.00000
   4.52     252.0000     15.87451
   4.53     221.0000     14.86607
   4.54     231.0000     15.19868
   4.55     237.0000     15.39480
   4.56     226.0000     15.03330
   4.57     239.0000     15.45963
   4.58     255.0000     15.96872
   4.59     241.0000     15.52417
   4.60     227.0000     15.06652
   4.61     226.0000     15.03330
   4.62     216.0000     14.69694
   4.63     230.0000     15.16575
   4.64     214.0000     14.62874
   4.65     271.0000     16.46208
   4.66     255.0000     15.96872
   4.67     256.0000     16.00000
   4.68     240.0000     15.49193
   4.69     247.0000     15.71623
   4.70     223.0000     14.93318
   4.71     234.0000     15.29706
   4.72     242.0000     15.55635
   4.73     246.0000     15.68439
   4.74     242.0000     15.55635
   4.75     237.0000     15.39480
   4.76     201.0000     14.17745
   4.77     232.0000     15.23155
   4.78     217.0000     14.73092
   4.79     238.0000     15.42725
   4.80     222.0000     14.89966
   4.81     242.0000     15.55635
   4.82     244.0000     15.62050
   4.83     260.0000     16.12452
   4.84     237.0000     15.39480
   4.85     221.0000     14.86607
   4.86     243.0000     15.58846
   4.87     243.0000     15.58846
   4.88     238.0000     15.42725
   4.89     264.0000     16.24808
   4.90     236.0000     15.36229
   4.91     245.0000     15.65248
   4.92     224.0000     14.96663
   4.93     264.0000     16.24808
   4.94     256.0000     16.00000
   4.95     242.0000     15.55635
   4.96     251.0000     15.84298
   4.97     216.0000     14.69694
   4.98     260.0000     16.12452
   4.99     224.0000     14.96663
   5.00     249.0000     15.77973
   5.01     242.0000     15.55635
   5.02     247.0000     15.71623
   5.03     253.0000     15.90597
   5.04     245.0000     15.65248
   5.05     235.0000     15.32971
   5.06     214.0000     14.62874
   5.07     251.0000     15.84298
   5.08     258.0000     16.06238
   5.09     266.0000     16.30951
   5.10     234.0000     15.29706
   5.11     225.0000     15.00000
   5.12     241.0000     15.52417
   5.13     252.0000     15.87451
   5.14     255.0000     15.96872
   5.15     257.0000     16.03122
   5.16     254.0000     15.93738
   5.17     239.0000     15.45963
   5.18     256.0000     16.00000
   5.19     260.0000     16.12452
   5.20     256.0000     16.00000
   5.21     231.0000     15.19868
   5.22     257.0000     16.03122
   5.23     247.0000     15.71623
   5.24     272.0000     16.49242
   5.25     279.0000     16.70329
   5.26     260.0000     16.12452
   5.27     240.0000     15.49193
   5.28     241.0000     15.52417
   5.29     269.0000     16.40122
   5.30     246.0000     15.68439
   5.31     239.0000     15.45963
   5.32     291.0000     17.05872
   5.33     262.0000     16.18641
   5.34     299.0000     17.29162
   5.35     293.0000     17.11724
   5.36     265.0000     16.27882
   5.37     290.0000     17.02939
   5.38     267.0000     16.34014
   5.39     270.0000     16.43168
   5.40     286.0000     16.91154
   5.41     273.0000     16.52271
   5.42     287.0000     16.94107
   5.43     302.0000     17.37815
   5.44     287.0000     16.94107
   5.45     306.0000     17.49286
   5.46     292.0000     17.08801
   5.47     296.0000     17.20465
   5.48     315.0000     17.74824
   5.49     336.0000     18.33030
   5.50     315.0000     17.74824
   5.51     334.0000     18.27567
   5.52     330.0000     18.16590
   5.53     386.0000     19.64688
   5.54     357.0000     18.89444
   5.55     386.0000     19.64688
   5.56     356.0000     18.86796
   5.57     401.0000     20.02498
   5.58     380.0000     19.49359
   5.59     392.0000     19.79899
   5.60     382.0000     19.54482
   5.61     384.0000     19.59592
   5.62     398.0000     19.94994
   5.63     442.0000     21.02380
   5.64     453.0000     21.28380
   5.65     506.0000     22.49444
   5.66     530.0000     23.02173
   5.67     473.0000     21.74856
   5.68     546.0000     23.36664
   5.69     591.0000     24.31049
   5.70     608.0000     24.65766
   5.71     660.0000     25.69047
   5.72     682.0000     26.11513
   5.73     687.0000     26.21069
   5.74     788.0000     28.07134
   5.75     857.0000     29.27456
   5.76     842.0000     29.01724
   5.77     875.0000     29.58040
   5.78     841.0000     29.00000
   5.79     887.0000     29.78255
   5.80     785.0000     28.01785
   5.81     698.0000     26.41969
   5.82     624.0000     24.97999
   5.83     605.0000     24.59675
   5.84     583.0000     24.14539
   5.85     468.0000     21.63331
   5.86     417.0000     20.42058
   5.87     376.0000     19.39072
   5.88     341.0000     18.46618
   5.89     341.0000     18.46618
   5.90     327.0000     18.08314
   5.91     294.0000     17.14643
   5.92     257.0000     16.03122
   5.93     251.0000     15.84298
   5.94     282.0000     16.79286
   5.95     272.0000     16.49242
   5.96     232.0000     15.23155
   5.97     238.0000     15.42725
   5.98     229.0000     15.13275
   5.99     275.0000     16.58312
   6.00     244.0000     15.62050
   6.01     242.0000     15.55635
   6.02     252.0000     15.87451
   6.03     258.0000     16.06238
   6.04     246.0000     15.68439
   6.05     256.0000     16.00000
   6.06     248.0000     15.74802
   6.07     220.0000     14.83240
   6.08     252.0000     15.87451
   6.09     268.0000     16.37070
   6.10     234.0000     15.29706
   6.11     236.0000     15.36229
   6.12     252.0000     15.87451
   6.13     214.0000     14.62874
   6.14     222.0000     14.89966
   6.15     267.0000     16.34014
   6.16     225.0000     15.00000
   6.17     222.0000     14.89966
   6.18     221.0000     14.86607
   6.19     221.0000     14.86607
   6.20     234.0000     15.29706
   6.21     257.0000     16.03122
   6.22     244.0000     15.62050
   6.23     214.0000     14.62874
   6.24     241.0000     15.52417
   6.25     230.0000     15.16575
   6.26     240.0000     15.49193
   6.27     238.0000     15.42725
   6.28     209.0000     14.45683
   6.29     251.0000     15.84298
   6.30     220.0000     14.83240
   6.31     225.0000     15.00000
   6.32     249.0000     15.77973
   6.33     225.0000     15.00000
   6.34     252.0000     15.87451
   6.35     243.0000     15.58846
   6.36     223.0000     14.93318
   6.37     229.0000     15.13275
   6.38     240.0000     15.49193
   6.39     241.0000     15.52417
   6.40     217.0000     14.73092
   6.41     232.0000     15.23155
   6.42     218.0000     14.76482
   6.43     222.0000     14.89966
   6.44     217.0000     14.73092
   6.45     234.0000     15.29706
   6.46     248.0000     15.74802
   6.47     218.0000     14.76482
   6.48     247.0000     15.71623
   6.49     233.0000     15.26434
   6.50     246.0000     15.68439
   6.51     248.0000     15.74802
   6.52     250.0000     15.81139
   6.53     228.0000     15.09967
   6.54     220.0000     14.83240
   6.55     245.0000     15.65248
   6.56     241.0000     15.52417
   6.57     269.0000     16.40122
   6.58     239.0000     15.45963
   6.59     242.0000     15.55635
   6.60     237.0000     15.39480
   6.61     249.0000     15.77973
   6.62     254.0000     15.93738
   6.63     220.0000     14.83240
   6.64     243.0000     15.58846
   6.65     239.0000     15.45963
   6.66     235.0000     15.32971
   6.67     234.0000     15.29706
   6.68     241.0000     15.52417
   6.69     222.0000     14.89966
   6.70     218.0000     14.76482
   6.71     221.0000     14.86607
   6.72     254.0000     15.93738
   6.73     235.0000     15.32971
   6.74     225.0000     15.00000
   6.75     204.0000     14.28286
   6.76     241.0000     15.52417
   6.77     250.0000     15.81139
   6.78     235.0000     15.32971
   6.79     234.0000     15.29706
   6.80     232.0000     15.23155
   6.81     214.0000     14.62874
   6.82     233.0000     15.26434
   6.83     214.0000     14.62874
   6.84     219.0000     14.79865
   6.85     251.0000     15.84298
   6.86     211.0000     14.52584
   6.87     215.0000     14.66288
   6.88     242.0000     15.55635
   6.89     273.0000     16.52271
   6.90     228.0000     15.09967
   6.91     218.0000     14.76482
   6.92     242.0000     15.55635
   6.93     216.0000     14.69694
   6.94     213.0000     14.59452
   6.95     223.0000     14.93318
   6.96     252.0000     15.87451
   6.97     242.0000     15.55635
   6.98     223.0000     14.93318
   6.99     246.0000     15.68439
   7.00     237.0000     15.39480
   7.01     232.0000     15.23155
   7.02     232.0000     15.23155
   7.03     222.0000     14.89966
   7.04     226.0000     15.03330
   7.05     220.0000     14.83240
   7.06     258.0000     16.06238
   7.07     234.0000     15.29706
   7.08     252.0000     15.87451
   7.09     243.0000     15.58846
   7.10     261.0000     16.15549
   7.11     237.0000     15.39480
   7.12     220.0000     14.83240
   7.13     208.0000     14.42220
   7.14     218.0000     14.76482
   7.15     213.0000     14.59452
   7.16     250.0000     15.81139
   7.17     217.0000     14.73092
   7.18     233.0000     15.26434
   7.19     207.0000     14.38750
   7.20     242.0000     15.55635
   7.21     244.0000     15.62050
   7.22     215.0000     14.66288
   7.23     240.0000     15.49193
   7.24     227.0000     15.06652
   7.25     234.0000     15.29706
   7.26     201.0000     14.17745
   7.27     207.0000     14.38750
   7.28     209.0000     14.45683
   7.29     188.0000     13.71131
   7.30     231.0000     15.19868
   7.31     215.0000     14.66288
   7.32     232.0000     15.23155
   7.33     219.0000     14.79865
   7.34     219.0000     14.79865
   7.35     207.0000     14.38750
   7.36     245.0000     15.65248
   7.37     248.0000     15.74802
   7.38     244.0000     15.62050
   7.39     213.0000     14.59452
   7.40     225.0000     15.00000
   7.41     219.0000     14.79865
   7.42     215.0000     14.66288
   7.43     233.0000     15.26434
   7.44     237.0000     15.39480
   7.45     224.0000     14.96663
   7.46     224.0000     14.96663
   7.47     204.0000     14.28286
   7.48     254.0000     15.93738
   7.49     224.0000     14.96663
   7.50     233.0000     15.26434
   7.51     239.0000     15.45963
   7.52     226.0000     15.03330
   7.53     247.0000     15.71623
   7.54     228.0000     15.09967
   7.55     241.0000     15.52417
   7.56     233.0000     15.26434
   7.57     223.0000     14.93318
   7.58     229.0000     15.13275
   7.59     251.0000     15.84298
   7.60     243.0000     15.58846
   7.61     220.0000     14.83240
   7.62     236.0000     15.36229
   7.63     256.0000     16.00000
   7.64     232.0000     15.23155
   7.65     248.0000     15.74802
   7.66     239.0000     15.45963
   7.67     233.0000     15.26434
   7.68     228.0000     15.09967
   7.69     209.0000     14.45683
   7.70     234.0000     15.29706
   7.71     221.0000     14.86607
   7.72     225.0000     15.00000
   7.73     204.0000     14.28286
   7.74     247.0000     15.71623
   7.75     238.0000     15.42725
   7.76     214.0000     14.62874
   7.77     229.0000     15.13275
   7.78     228.0000     15.09967
   7.79     218.0000     14.76482
   7.80     219.0000     14.79865
   7.81     236.0000     15.36229
   7.82     207.0000     14.38750
   7.83     216.0000     14.69694
   7.84     213.0000     14.59452
   7.85     226.0000     15.03330
   7.86     249.0000     15.77973
   7.87     238.0000     15.42725
   7.88     213.0000     14.59452
   7.89     230.0000     15.16575
   7.90     245.0000     15.65248
   7.91     263.0000     16.21728
   7.92     207.0000     14.38750
   7.93     238.0000     15.42725
   7.94     238.0000     15.42725
   7.95     226.0000     15.03330
   7.96     222.0000     14.89966
   7.97     226.0000     15.03330
   7.98     225.0000     15.00000
   7.99     208.0000     14.42220
   8.00     233.0000     15.26434
   8.01     239.0000     15.45963
   8.02     237.0000     15.39480
   8.03     223.0000     14.93318
   8.04     208.0000     14.42220
   8.05     204.0000     14.28286
   8.06     222.0000     14.89966
   8.07     227.0000     15.06652
   8.08     206.0000     14.35270
   8.09     204.0000     14.28286
   8.10     216.0000     14.69694
   8.11     197.0000     14.03567
   8.12     193.0000     13.89244
   8.13     208.0000     14.42220
   8.14     230.0000     15.16575
   8.15     260.0000     16.12452
   8.16     229.0000     15.13275
   8.17     238.0000     15.42725
   8.18     210.0000     14.49138
   8.19     238.0000     15.42725
   8.20     228.0000     15.09967
   8.21     215.0000     14.66288
   8.22     218.0000     14.76482
   8.23     235.0000     15.32971
   8.24     238.0000     15.42725
   8.25     206.0000     14.35270
   8.26     208.0000     14.42220
   8.27     203.0000     14.24781
   8.28     237.0000     15.39480
   8.29     245.0000     15.65248
   8.30     235.0000     15.32971
   8.31     204.0000     14.28286
   8.32     244.0000     15.62050
   8.33     214.0000     14.62874
   8.34     217.0000     14.73092
   8.35     233.0000     15.26434
   8.36     218.0000     14.76482
   8.37     236.0000     15.36229
   8.38     220.0000     14.83240
   8.39     236.0000     15.36229
   8.40     225.0000     15.00000
   8.41     242.0000     15.55635
   8.42     229.0000     15.13275
   8.43     231.0000     15.19868
   8.44     232.0000     15.23155
   8.45     217.0000     14.73092
   8.46     229.0000     15.13275
   8.47     217.0000     14.73092
   8.48     216.0000     14.69694
   8.49     213.0000     14.59452
   8.50     229.0000     15.13275
   8.51     210.0000     14.49138
   8.52     214.0000     14.62874
   8.53     187.0000     13.67479
   8.54     219.0000     14.79865
   8.55     222.0000     14.89966
   8.56     207.0000     14.38750
   8.57     228.0000     15.09967
   8.58     197.0000     14.03567
   8.59     217.0000     14.73092
   8.60     236.0000     15.36229
   8.61     221.0000     14.86607
   8.62     196.0000     14.00000
   8.63     245.0000     15.65248
   8.64     242.0000     15.55635
   8.65     213.0000     14.59452
   8.66     183.0000     13.52775
   8.67     200.0000     14.14214
   8.68     242.0000     15.55635
   8.69     204.0000     14.28286
   8.70     231.0000     15.19868
   8.71     231.0000     15.19868
   8.72     220.0000     14.83240
   8.73     202.0000     14.21267
   8.74     230.0000     15.16575
   8.75     214.0000     14.62874
   8.76     199.0000     14.10674
   8.77     254.0000     15.93738
   8.78     246.0000     15.68439
   8.79     230.0000     15.16575
   8.80     225.0000     15.00000
   8.81     213.0000     14.59452
   8.82     230.0000     15.16575
   8.83     221.0000     14.86607
   8.84     227.0000     15.06652
   8.85     230.0000     15.16575
   8.86     211.0000     14.52584
   8.87     237.0000     15.39480
   8.88     232.0000     15.23155
   8.89     196.0000     14.00000
   8.90     205.0000     14.31782
   8.91     231.0000     15.19868
   8.92     227.0000     15.06652
   8.93     213.0000     14.59452
   8.94     209.0000     14.45683
   8.95     219.0000     14.79865
   8.96     218.0000     14.76482
   8.97     202.0000     14.21267
   8.98     228.0000     15.09967
   8.99     209.0000     14.45683
   9.00     207.0000     14.38750
   9.01     212.0000     14.56022
   9.02     211.0000     14.52584
   9.03     215.0000     14.66288
   9.04     208.0000     14.42220
   9.05     187.0000     13.67479
   9.06     225.0000     15.00000
   9.07     215.0000     14.66288
   9.08     217.0000     14.73092
   9.09     214.0000     14.62874
   9.10     231.0000     15.19868
   9.11     248.0000     15.74802
   9.12     213.0000     14.59452
   9.13     205.0000     14.31782
   9.14     210.0000     14.49138
   9.15     215.0000     14.66288
   9.16     217.0000     14.73092
   9.17     205.0000     14.31782
   9.18     197.0000     14.03567
   9.19     228.0000     15.09967
   9.20     238.0000     15.42725
   9.21     226.0000     15.03330
   9.22     220.0000     14.83240
   9.23     222.0000     14.89966
   9.24     217.0000     14.73092
   9.25     212.0000     14.56022
   9.26     191.0000     13.82028
   9.27     213.0000     14.59452
   9.28     227.0000     15.06652
   9.29     209.0000     14.45683
   9.30     200.0000     14.14214
   9.31     227.0000     15.06652
   9.32     258.0000     16.06238
   9.33     224.0000     14.96663
   9.34     233.0000     15.26434
   9.35     227.0000     15.06652
   9.36     209.0000     14.45683
   9.37     197.0000     14.03567
   9.38     213.0000     14.59452
   9.39     214.0000     14.62874
   9.40     220.0000     14.83240
   9.41     216.0000     14.69694
   9.42     228.0000     15.09967
   9.43     214.0000     14.62874
   9.44     220.0000     14.83240
   9.45     197.0000     14.03567
   9.46     201.0000     14.17745
   9.47     236.0000     15.36229
   9.48     211.0000     14.52584
   9.49     201.0000     14.17745
   9.50     227.0000     15.06652
   9.51     212.0000     14.56022
   9.52     215.0000     14.66288
   9.53     242.0000     15.55635
   9.54     231.0000     15.19868
   9.55     213.0000     14.59452
   9.56     231.0000     15.19868
   9.57     197.0000     14.03567
   9.58     214.0000     14.62874
   9.59     205.0000     14.31782
   9.60     177.0000     13.30413
   9.61     211.0000     14.52584
   9.62     191.0000     13.82028
   9.63     189.0000     13.74773
   9.64     215.0000     14.66288
   9.65     233.0000     15.26434
   9.66     205.0000     14.31782
   9.67     228.0000     15.09967
   9.68     214.0000     14.62874
   9.69     216.0000     14.69694
   9.70     221.0000     14.86607
   9.71     203.0000     14.24781
   9.72     227.0000     15.06652
   9.73     212.0000     14.56022
   9.74     218.0000     14.76482
   9.75     201.0000     14.17745
   9.76     195.0000     13.96424
   9.77     188.0000     13.71131
   9.78     206.0000     14.35270
   9.79     217.0000     14.73092
   9.80     206.0000     14.35270
   9.81     201.0000     14.17745
   9.82     197.0000     14.03567
   9.83     199.0000     14.10674
   9.84     213.0000     14.59452
   9.85     220.0000     14.83240
   9.86     199.0000     14.10674
   9.87     203.0000     14.24781
   9.88     223.0000     14.93318
   9.89     211.0000     14.52584
   9.90     202.0000     14.21267
   9.91     210.0000     14.49138
   9.92     206.0000     14.35270
   9.93     230.0000     15.16575
   9.94     197.0000     14.03567
   9.95     222.0000     14.89966
   9.96     205.0000     14.31782
   9.97     209.0000     14.45683
   9.98     208.0000     14.42220
   9.99     197.0000     14.03567
  10.00     191.0000     13.82028
  10.01     184.0000     13.56466
  10.02     206.0000     14.35270
  10.03     200.0000     14.14214
  10.04     212.0000     14.56022
  10.05     207.0000     14.38750
  10.06     194.0000     13.92839
  10.07     199.0000     14.10674
  10.08     206.0000     14.35270
  10.09     197.0000     14.03567
  10.10     195.0000     13.96424
  10.11     174.0000     13.19091
  10.12     204.0000     14.28286
  10.13     192.0000     13.85641
  10.14     206.0000     14.35270
  10.15     207.0000     14.38750
  10.16     199.0000     14.10674
  10.17     194.0000     13.92839
  10.18     192.0000     13.85641
  10.19     199.0000     14.10674
  10.20     229.0000     15.13275
  10.21     194.0000     13.92839
  10.22     200.0000     14.14214
  10.23     197.0000     14.03567
  10.24     195.0000     13.96424
  10.25     202.0000     14.21267
  10.26     209.0000     14.45683
  10.27     182.0000     13.49074
  10.28     184.0000     13.56466
  10.29     200.0000     14.14214
  10.30     203.0000     14.24781
  10.31     213.0000     14.59452
  10.32     217.0000     14.73092
  10.33     219.0000     14.79865
  10.34     223.0000     14.93318
  10.35     214.0000     14.62874
  10.36     183.0000     13.52775
  10.37     195.0000     13.96424
  10.38     194.0000     13.92839
  10.39     201.0000     14.17745
  10.40     211.0000     14.52584
  10.41     216.0000     14.69694
  10.42     191.0000     13.82028
  10.43     211.0000     14.52584
  10.44     203.0000     14.24781
  10.45     218.0000     14.76482
  10.46     213.0000     14.59452
  10.47     196.0000     14.00000
  10.48     192.0000     13.85641
  10.49     188.0000     13.71131
  10.50     200.0000     14.14214
  10.51     189.0000     13.74773
  10.52     195.0000     13.96424
  10.53     181.0000     13.45362
  10.54     208.0000     14.42220
  10.55     195.0000     13.96424
  10.56     178.0000     13.34166
  10.57     196.0000     14.00000
  10.58     194.0000     13.92839
  10.59     195.0000     13.96424
  10.60     193.0000     13.89244
  10.61     213.0000     14.59452
  10.62     190.0000     13.78405
  10.63     183.0000     13.52775
  10.64     186.0000     13.63818
  10.65     188.0000     13.71131
  10.66     192.0000     13.85641
  10.67     215.0000     14.66288
  10.68     211.0000     14.52584
  10.69     174.0000     13.19091
  10.70     205.0000     14.31782
  10.71     222.0000     14.89966
  10.72     194.0000     13.92839
  10.73     189.0000     13.74773
  10.74     212.0000     14.56022
  10.75     208.0000     14.42220
  10.76     202.0000     14.21267
  10.77     194.0000     13.92839
  10.78     184.0000     13.56466
  10.79     206.0000     14.35270
  10.80     200.0000     14.14214
  10.81     175.0000     13.22876
  10.82     183.0000     13.52775
  10.83     190.0000     13.78405
  10.84     185.0000     13.60147
  10.85     178.0000     13.34166
  10.86     190.0000     13.78405
  10.87     178.0000     13.34166
  10.88     209.0000     14.45683
  10.89     199.0000     14.10674
  10.90     202.0000     14.21267
  10.91     204.0000     14.28286
  10.92     193.0000     13.89244
  10.93     225.0000     15.00000
  10.94     210.0000     14.49138
  10.95     194.0000     13.92839
  10.96     214.0000     14.62874
  10.97     166.0000     12.88410
  10.98     217.0000     14.73092
  10.99     225.0000     15.00000
  11.00     191.0000     13.82028
  11.01     203.0000     14.24781
  11.02     198.0000     14.07125
  11.03     188.0000     13.71131
  11.04     189.0000     13.74773
  11.05     193.0000     13.89244
  11.06     216.0000     14.69694
  11.07     202.0000     14.21267
  11.08     214.0000     14.62874
  11.09     195.0000     13.96424
  11.10     207.0000     14.38750
  11.11     196.0000     14.00000
  11.12     195.0000     13.96424
  11.13     169.0000     13.00000
  11.14     186.0000     13.63818
  11.15     184.0000     13.56466
  11.16     187.0000     13.67479
  11.17     201.0000     14.17745
  11.18     213.0000     14.59452
  11.19     192.0000     13.85641
  11.20     180.0000     13.41641
  11.21     214.0000     14.62874
  11.22     190.0000     13.78405
  11.23     188.0000     13.71131
  11.24     198.0000     14.07125
  11.25     180.0000     13.41641
  11.26     191.0000     13.82028
  11.27     195.0000     13.96424
  11.28     184.0000     13.56466
  11.29     185.0000     13.60147
  11.30     196.0000     14.00000
  11.31     202.0000     14.21267
  11.32     220.0000     14.83240
  11.33     188.0000     13.71131
  11.34     194.0000     13.92839
  11.35     221.0000     14.86607
  11.36     203.0000     14.24781
  11.37     187.0000     13.67479
  11.38     210.0000     14.49138
  11.39     201.0000     14.17745
  11.40     184.0000     13.56466
  11.41     200.0000     14.14214
  11.42     196.0000     14.00000
  11.43     233.0000     15.26434
  11.44     212.0000     14.56022
  11.45     208.0000     14.42220
  11.46     210.0000     14.49138
  11.47     204.0000     14.28286
  11.48     243.0000     15.58846
  11.49     242.0000     15.55635
  11.50     256.0000     16.00000
  11.51     261.0000     16.15549
  11.52     284.0000     16.85230
  11.53     270.0000     16.43168
  11.54     251.0000     15.84298
  11.55     272.0000     16.49242
  11.56     296.0000     17.20465
  11.57     327.0000     18.08314
  11.58     306.0000     17.49286
  11.59     335.0000     18.30301
  11.60     330.0000     18.16590
  11.61     310.0000     17.60682
  11.62     306.0000     17.49286
  11.63     275.0000     16.58312
  11.64     264.0000     16.24808
  11.65     279.0000     16.70329
  11.66     264.0000     16.24808
  11.67     235.0000     15.32971
  11.68     213.0000     14.59452
  11.69     234.0000     15.29706
  11.70     233.0000     15.26434
  11.71     204.0000     14.28286
  11.72     192.0000     13.85641
  11.73     215.0000     14.66288
  11.74     183.0000     13.52775
  11.75     203.0000     14.24781
  11.76     183.0000     13.52775
  11.77     187.0000     13.67479
  11.78     185.0000     13.60147
  11.79     201.0000     14.17745
  11.80     183.0000     13.52775
  11.81     169.0000     13.00000
  11.82     185.0000     13.60147
  11.83     192.0000     13.85641
  11.84     203.0000     14.24781
  11.85     190.0000     13.78405
  11.86     186.0000     13.63818
  11.87     181.0000     13.45362
  11.88     191.0000     13.82028
  11.89     161.0000     12.68858
  11.90     169.0000     13.00000
  11.91     179.0000     13.37909
  11.92     181.0000     13.45362
  11.93     190.0000     13.78405
  11.94     173.0000     13.15295
  11.95     198.0000     14.07125
  11.96     179.0000     13.37909
  11.97     193.0000     13.89244
  11.98     191.0000     13.82028
  11.99     201.0000     14.17745
  12.00     164.0000     12.80625
  12.01     167.0000     12.92285
  12.02     173.0000     13.15295
  12.03     181.0000     13.45362
  12.04     198.0000     14.07125
  12.05     207.0000     14.38750
  12.06     169.0000     13.00000
  12.07     166.0000     12.88410
  12.08     163.0000     12.76715
  12.09     178.0000     13.34166
  12.10     189.0000     13.74773
  12.11     178.0000     13.34166
  12.12     196.0000     14.00000
  12.13     193.0000     13.89244
  12.14     173.0000     13.15295
  12.15     176.0000     13.26650
  12.16     167.0000     12.92285
  12.17     181.0000     13.45362
  12.18     186.0000     13.63818
  12.19     186.0000     13.63818
  12.20     178.0000     13.34166
  12.21     174.0000     13.19091
  12.22     180.0000     13.41641
  12.23     179.0000     13.37909
  12.24     171.0000     13.07670
  12.25     162.0000     12.72792
  12.26     180.0000     13.41641
  12.27     192.0000     13.85641
  12.28     171.0000     13.07670
  12.29     198.0000     14.07125
  12.30     190.0000     13.78405
  12.31     163.0000     12.76715
  12.32     194.0000     13.92839
  12.33     198.0000     14.07125
  12.34     185.0000     13.60147
  12.35     179.0000     13.37909
  12.36     179.0000     13.37909
  12.37     195.0000     13.96424
  12.38     186.0000     13.63818
  12.39     176.0000     13.26650
  12.40     184.0000     13.56466
  12.41     190.0000     13.78405
  12.42     166.0000     12.88410
  12.43     185.0000     13.60147
  12.44     158.0000     12.56981
  12.45     181.0000     13.45362
  12.46     204.0000     14.28286
  12.47     193.0000     13.89244
  12.48     168.0000     12.96148
  12.49     180.0000     13.41641
  12.50     173.0000     13.15295
  12.51     172.0000     13.11488
  12.52     197.0000     14.03567
  12.53     180.0000     13.41641
  12.54     176.0000     13.26650
  12.55     189.0000     13.74773
  12.56     194.0000     13.92839
  12.57     197.0000     14.03567
  12.58     181.0000     13.45362
  12.59     184.0000     13.56466
  12.60     199.0000     14.10674
  12.61     162.0000     12.72792
  12.62     174.0000     13.19091
  12.63     161.0000     12.68858
  12.64     165.0000     12.84523
  12.65     148.0000     12.16553
  12.66     181.0000     13.45362
  12.67     169.0000     13.00000
  12.68     171.0000     13.07670
  12.69     182.0000     13.49074
  12.70     181.0000     13.45362
  12.71     187.0000     13.67479
  12.72     177.0000     13.30413
  12.73     190.0000     13.78405
  12.74     185.0000     13.60147
  12.75     156.0000     12.49000
  12.76     182.0000     13.49074
  12.77     166.0000     12.88410
  12.78     185.0000     13.60147
  12.79     160.0000     12.64911
  12.80     164.0000     12.80625
  12.81     183.0000     13.52775
  12.82     168.0000     12.96148
  12.83     177.0000     13.30413
  12.84     184.0000     13.56466
  12.85     188.0000     13.71131
  12.86     183.0000     13.52775
  12.87     179.0000     13.37909
  12.88     182.0000     13.49074
  12.89     161.0000     12.68858
  12.90     194.0000     13.92839
  12.91     175.0000     13.22876
  12.92     172.0000     13.11488
  12.93     165.0000     12.84523
  12.94     191.0000     13.82028
  12.95     192.0000     13.85641
  12.96     198.0000     14.07125
  12.97     181.0000     13.45362
  12.98     177.0000     13.30413
  12.99     182.0000     13.49074
  13.00     163.0000     12.76715
  13.01     168.0000     12.96148
  13.02     183.0000     13.52775
  13.03     165.0000     12.84523
  13.04     179.0000     13.37909
  13.05     170.0000     13.03840
  13.06     186.0000     13.63818
  13.07     179.0000     13.37909
  13.08     170.0000     13.03840
  13.09     158.0000     12.56981
  13.10     169.0000     13.00000
  13.11     160.0000     12.64911
  13.12     182.0000     13.49074
  13.13     192.0000     13.85641
  13.14     161.0000     12.68858
  13.15     170.0000     13.03840
  13.16     164.0000     12.80625
  13.17     173.0000     13.15295
  13.18     178.0000     13.34166
  13.19     170.0000     13.03840
  13.20     181.0000     13.45362
  13.21     175.0000     13.22876
  13.22     155.0000     12.44990
  13.23     175.0000     13.22876
  13.24     182.0000     13.49074
  13.25     188.0000     13.71131
  13.26     185.0000     13.60147
  13.27     198.0000     14.07125
  13.28     177.0000     13.30413
  13.29     191.0000     13.82028
  13.30     199.0000     14.10674
  13.31     176.0000     13.26650
  13.32     197.0000     14.03567
  13.33     192.0000     13.85641
  13.34     169.0000     13.00000
  13.35     193.0000     13.89244
  13.36     189.0000     13.74773
  13.37     219.0000     14.79865
  13.38     210.0000     14.49138
  13.39     198.0000     14.07125
  13.40     178.0000     13.34166
  13.41     187.0000     13.67479
  13.42     215.0000     14.66288
  13.43     207.0000     14.38750
  13.44     251.0000     15.84298
  13.45     245.0000     15.65248
  13.46     273.0000     16.52271
  13.47     314.0000     17.72005
  13.48     291.0000     17.05872
  13.49     311.0000     17.63519
  13.50     361.0000     19.00000
  13.51     402.0000     20.04994
  13.52     458.0000     21.40093
  13.53     532.0000     23.06512
  13.54     546.0000     23.36664
  13.55     656.0000     25.61250
  13.56     779.0000     27.91057
  13.57     864.0000     29.39388
  13.58     970.0000     31.14482
  13.59    1145.0000     33.83785
  13.60    1284.0000     35.83295
  13.61    1402.0000     37.44329
  13.62    1710.0000     41.35215
  13.63    1915.0000     43.76071
  13.64    2257.0000     47.50789
  13.65    2599.0000     50.98039
  13.66    2811.0000     53.01886
  13.67    2962.0000     54.42426
  13.68    3210.0000     56.65686
  13.69    2982.0000     54.60769
  13.70    3093.0000     55.61475
  13.71    3050.0000     55.22681
  13.72    2759.0000     52.52618
  13.73    2517.0000     50.16971
  13.74    2128.0000     46.13025
  13.75    1910.0000     43.70355
  13.76    1612.0000     40.14972
  13.77    1439.0000     37.93415
  13.78    1262.0000     35.52464
  13.79    1021.0000     31.95309
  13.80     857.0000     29.27456
  13.81     703.0000     26.51415
  13.82     574.0000     23.95830
  13.83     458.0000     21.40093
  13.84     444.0000     21.07131
  13.85     396.0000     19.89975
  13.86     355.0000     18.84144
  13.87     319.0000     17.86057
  13.88     298.0000     17.26268
  13.89     258.0000     16.06238
  13.90     226.0000     15.03330
  13.91     235.0000     15.32971
  13.92     230.0000     15.16575
  13.93     209.0000     14.45683
  13.94     183.0000     13.52775
  13.95     216.0000     14.69694
  13.96     197.0000     14.03567
  13.97     207.0000     14.38750
  13.98     188.0000     13.71131
  13.99     180.0000     13.41641
  14.00     181.0000     13.45362
  14.01     170.0000     13.03840
  14.02     190.0000     13.78405
  14.03     171.0000     13.07670
  14.04     175.0000     13.22876
  14.05     161.0000     12.68858
  14.06     174.0000     13.19091
  14.07     174.0000     13.19091
  14.08     175.0000     13.22876
  14.09     167.0000     12.92285
  14.10     167.0000     12.92285
  14.11     166.0000     12.88410
  14.12     151.0000     12.28821
  14.13     196.0000     14.00000
  14.14     161.0000     12.68858
  14.15     157.0000     12.52996
  14.16     177.0000     13.30413
  14.17     183.0000     13.52775
  14.18     155.0000     12.44990
  14.19     154.0000     12.40967
  14.20     162.0000     12.72792
  14.21     179.0000     13.37909
  14.22     176.0000     13.26650
  14.23     147.0000     12.12436
  14.24     178.0000     13.34166
  14.25     158.0000     12.56981
  14.26     159.0000     12.60952
  14.27     185.0000     13.60147
  14.28     163.0000     12.76715
  14.29     158.0000     12.56981
  14.30     166.0000     12.88410
  14.31     174.0000     13.19091
  14.32     188.0000     13.71131
  14.33     188.0000     13.71131
  14.34     193.0000     13.89244
  14.35     192.0000     13.85641
  14.36     205.0000     14.31782
  14.37     190.0000     13.78405
  14.38     198.0000     14.07125
  14.39     183.0000     13.52775
  14.40     241.0000     15.52417
  14.41     218.0000     14.76482
  14.42     251.0000     15.84298
  14.43     251.0000     15.84298
  14.44     274.0000     16.55295
  14.45     269.0000     16.40122
  14.46     286.0000     16.91154
  14.47     289.0000     17.00000
  14.48     335.0000     18.30301
  14.49     326.0000     18.05547
  14.50     362.0000     19.02630
  14.51     374.0000     19.33908
  14.52     411.0000     20.27313
  14.53     391.0000     19.77372
  14.54     418.0000     20.44505
  14.55     392.0000     19.79899
  14.56     378.0000     19.44222
  14.57     389.0000     19.72308
  14.58     391.0000     19.77372
  14.59     324.0000     18.00000
  14.60     295.0000     17.17556
  14.61     277.0000     16.64332
  14.62     275.0000     16.58312
  14.63     247.0000     15.71623
  14.64     240.0000     15.49193
  14.65     195.0000     13.96424
  14.66     199.0000     14.10674
  14.67     182.0000     13.49074
  14.68     179.0000     13.37909
  14.69     172.0000     13.11488
  14.70     200.0000     14.14214
  14.71     186.0000     13.63818
  14.72     159.0000     12.60952
  14.73     150.0000     12.24745
  14.74     166.0000     12.88410
  14.75     159.0000     12.60952
  14.76     155.0000     12.44990
  14.77     178.0000     13.34166
  14.78     138.0000     11.74734
  14.79     139.0000     11.78983
  14.80     168.0000     12.96148
  14.81     142.0000     11.91638
  14.82     161.0000     12.68858
  14.83     154.0000     12.40967
  14.84     165.0000     12.84523
  14.85     182.0000     13.49074
  14.86     155.0000     12.44990
  14.87     156.0000     12.49000
  14.88     160.0000     12.64911
  14.89     152.0000     12.32883
  14.90     162.0000     12.72792
  14.91     153.0000     12.36932
  14.92     159.0000     12.60952
  14.93     143.0000     11.95826
  14.94     157.0000     12.52996
  14.95     159.0000     12.60952
  14.96     164.0000     12.80625
  14.97     176.0000     13.26650
  14.98     183.0000     13.52775
  14.99     188.0000     13.71131
  15.00     181.0000     13.45362
  15.01     184.0000     13.56466
  15.02     187.0000     13.67479
  15.03     198.0000     14.07125
  15.04     187.0000     13.67479
  15.05     211.0000     14.52584
  15.06     224.0000     14.96663
  15.07     257.0000     16.03122
  15.08     272.0000     16.49242
  15.09     289.0000     17.00000
  15.10     296.0000     17.20465
  15.11     355.0000     18.84144
  15.12     374.0000     19.33908
  15.13     455.0000     21.33073
  15.14     489.0000     22.11334
  15.15     550.0000     23.45208
  15.16     583.0000     24.14539
  15.17     695.0000     26.36285
  15.18     735.0000     27.11088
  15.19     753.0000     27.44085
  15.20     828.0000     28.77499
  15.21     831.0000     28.82707
  15.22     881.0000     29.68164
  15.23     813.0000     28.51315
  15.24     813.0000     28.51315
  15.25     752.0000     27.42262
  15.26     686.0000     26.19160
  15.27     617.0000     24.83949
  15.28     566.0000     23.79075
  15.29     509.0000     22.56103
  15.30     474.0000     21.77154
  15.31     399.0000     19.97499
  15.32     329.0000     18.13836
  15.33     314.0000     17.72005
  15.34     308.0000     17.54993
  15.35     257.0000     16.03122
  15.36     256.0000     16.00000
  15.37     251.0000     15.84298
  15.38     239.0000     15.45963
  15.39     205.0000     14.31782
  15.40     200.0000     14.14214
  15.41     178.0000     13.34166
  15.42     190.0000     13.78405
  15.43     162.0000     12.72792
  15.44     180.0000     13.41641
  15.45     175.0000     13.22876
  15.46     179.0000     13.37909
  15.47     182.0000     13.49074
  15.48     171.0000     13.07670
  15.49     158.0000     12.56981
  15.50     155.0000     12.44990
  15.51     158.0000     12.56981
  15.52     175.0000     13.22876
  15.53     158.0000     12.56981
  15.54     150.0000     12.24745
  15.55     145.0000     12.04159
  15.56     152.0000     12.32883
  15.57     152.0000     12.32883
  15.58     170.0000     13.03840
  15.59     159.0000     12.60952
  15.60     165.0000     12.84523
  15.61     155.0000     12.44990
  15.62     156.0000     12.49000
  15.63     152.0000     12.32883
  15.64     141.0000     11.87434
  15.65     151.0000     12.28821
  15.66     151.0000     12.28821
  15.67     135.0000     11.61895
  15.68     155.0000     12.44990
  15.69     174.0000     13.19091
  15.70     175.0000     13.22876
  15.71     152.0000     12.32883
  15.72     139.0000     11.78983
  15.73     151.0000     12.28821
  15.74     135.0000     11.61895
  15.75     151.0000     12.28821
  15.76     154.0000     12.40967
  15.77     152.0000     12.32883
  15.78     149.0000     12.20656
  15.79     142.0000     11.91638
  15.80     135.0000     11.61895
  15.81     168.0000     12.96148
  15.82     159.0000     12.60952
  15.83     151.0000     12.28821
  15.84     143.0000     11.95826
  15.85     162.0000     12.72792
  15.86     142.0000     11.91638
  15.87     146.0000     12.08305
  15.88     143.0000     11.95826
  15.89     147.0000     12.12436
  15.90     152.0000     12.32883
  15.91     147.0000     12.12436
  15.92     140.0000     11.83216
  15.93     155.0000     12.44990
  15.94     164.0000     12.80625
  15.95     157.0000     12.52996
  15.96     143.0000     11.95826
  15.97     141.0000     11.87434
  15.98     140.0000     11.83216
  15.99     137.0000     11.70470
  16.00     148.0000     12.16553
  16.01     138.0000     11.74734
  16.02     139.0000     11.78983
  16.03     140.0000     11.83216
  16.04     167.0000     12.92285
  16.05     157.0000     12.52996
  16.06     153.0000     12.36932
  16.07     137.0000     11.70470
  16.08     139.0000     11.78983
  16.09     150.0000     12.24745
  16.10     152.0000     12.32883
  16.11     146.0000     12.08305
  16.12     162.0000     12.72792
  16.13     152.0000     12.32883
  16.14     157.0000     12.52996
  16.15     142.0000     11.91638
  16.16     148.0000     12.16553
  16.17     147.0000     12.12436
  16.18     132.0000     11.48913
  16.19     158.0000     12.56981
  16.20     145.0000     12.04159
  16.21     155.0000     12.44990
  16.22     146.0000     12.08305
  16.23     150.0000     12.24745
  16.24     140.0000     11.83216
  16.25     141.0000     11.87434
  16.26     129.0000     11.35782
  16.27     139.0000     11.78983
  16.28     123.0000     11.09054
  16.29     127.0000     11.26943
  16.30     134.0000     11.57584
  16.31     150.0000     12.24745
  16.32     150.0000     12.24745
  16.33     165.0000     12.84523
  16.34     150.0000     12.24745
  16.35     136.0000     11.66190
  16.36     153.0000     12.36932
  16.37     136.0000     11.66190
  16.38     153.0000     12.36932
  16.39     146.0000     12.08305
  16.40     142.0000     11.91638
  16.41     149.0000     12.20656
  16.42     145.0000     12.04159
  16.43     153.0000     12.36932
  16.44     164.0000     12.80625
  16.45     131.0000     11.44552
  16.46     153.0000     12.36932
  16.47     131.0000     11.44552
  16.48     150.0000     12.24745
  16.49     152.0000     12.32883
  16.50     157.0000     12.52996
  16.51     153.0000     12.36932
  16.52     178.0000     13.34166
  16.53     136.0000     11.66190
  16.54     139.0000     11.78983
  16.55     142.0000     11.91638
  16.56     125.0000     11.18034
  16.57     139.0000     11.78983
  16.58     141.0000     11.87434
  16.59     144.0000     12.00000
  16.60     131.0000     11.44552
  16.61     132.0000     11.48913
  16.62     105.0000     10.24695
  16.63     134.0000     11.57584
  16.64     154.0000     12.40967
  16.65     159.0000     12.60952
  16.66     129.0000     11.35782
  16.67     141.0000     11.87434
  16.68     140.0000     11.83216
  16.69     120.0000     10.95445
  16.70     131.0000     11.44552
  16.71     131.0000     11.44552
  16.72     142.0000     11.91638
  16.73     151.0000     12.28821
  16.74     138.0000     11.74734
  16.75     145.0000     12.04159
  16.76     136.0000     11.66190
  16.77     145.0000     12.04159
  16.78     134.0000     11.57584
  16.79     123.0000     11.09054
  16.80     148.0000     12.16553
  16.81     155.0000     12.44990
  16.82     145.0000     12.04159
  16.83     134.0000     11.57584
  16.84     149.0000     12.20656
  16.85     140.0000     11.83216
  16.86     126.0000     11.22497
  16.87     151.0000     12.28821
  16.88     155.0000     12.44990
  16.89     135.0000     11.61895
  16.90     135.0000     11.61895
  16.91     163.0000     12.76715
  16.92     148.0000     12.16553
  16.93     139.0000     11.78983
  16.94     155.0000     12.44990
  16.95     150.0000     12.24745
  16.96     149.0000     12.20656
  16.97     159.0000     12.60952
  16.98     162.0000     12.72792
  16.99     145.0000     12.04159
  17.00     123.0000     11.09054
  17.01     131.0000     11.44552
  17.02     125.0000     11.18034
  17.03     142.0000     11.91638
  17.04     142.0000     11.91638
  17.05     171.0000     13.07670
  17.06     146.0000     12.08305
  17.07     127.0000     11.26943
  17.08     136.0000     11.66190
  17.09     126.0000     11.22497
  17.10     150.0000     12.24745
  17.11     142.0000     11.91638
  17.12     144.0000     12.00000
  17.13     141.0000     11.87434
  17.14     136.0000     11.66190
  17.15     146.0000     12.08305
  17.16     142.0000     11.91638
  17.17     146.0000     12.08305
  17.18     155.0000     12.44990
  17.19     141.0000     11.87434
  17.20     136.0000     11.66190
  17.21     159.0000     12.60952
  17.22     149.0000     12.20656
  17.23     151.0000     12.28821
  17.24     174.0000     13.19091
  17.25     187.0000     13.67479
  17.26     196.0000     14.00000
  17.27     197.0000     14.03567
  17.28     183.0000     13.52775
  17.29     240.0000     15.49193
  17.30     219.0000     14.79865
  17.31     259.0000     16.09348
  17.32     248.0000     15.74802
  17.33     256.0000     16.00000
  17.34     295.0000     17.17556
  17.35     327.0000     18.08314
  17.36     312.0000     17.66352
  17.37     357.0000     18.89444
  17.38     367.0000     19.15724
  17.39     390.0000     19.74842
  17.40     406.0000     20.14944
  17.41     481.0000     21.93171
  17.42     460.0000     21.44761
  17.43     459.0000     21.42429
  17.44     409.0000     20.22375
  17.45     398.0000     19.94994
  17.46     401.0000     20.02498
  17.47     390.0000     19.74842
  17.48     317.0000     17.80449
  17.49     318.0000     17.83255
  17.50     268.0000     16.37070
  17.51     254.0000     15.93738
  17.52     242.0000     15.55635
  17.53     187.0000     13.67479
  17.54     172.0000     13.11488
  17.55     148.0000     12.16553
  17.56     171.0000     13.07670
  17.57     165.0000     12.84523
  17.58     180.0000     13.41641
  17.59     166.0000     12.88410
  17.60     147.0000     12.12436
  17.61     155.0000     12.44990
  17.62     144.0000     12.00000
  17.63     154.0000     12.40967
  17.64     162.0000     12.72792
  17.65     143.0000     11.95826
  17.66     127.0000     11.26943
  17.67     123.0000     11.09054
  17.68     135.0000     11.61895
  17.69     140.0000     11.83216
  17.70     152.0000     12.32883
  17.71     161.0000     12.68858
  17.72     155.0000     12.44990
  17.73     155.0000     12.44990
  17.74     154.0000     12.40967
  17.75     127.0000     11.26943
  17.76     163.0000     12.76715
  17.77     151.0000     12.28821
  17.78     141.0000     11.87434
  17.79     140.0000     11.83216
  17.80     130.0000     11.40175
  17.81     136.0000     11.66190
  17.82     148.0000     12.16553
  17.83     129.0000     11.35782
  17.84     145.0000     12.04159
  17.85     138.0000     11.74734
  17.86     140.0000     11.83216
  17.87     142.0000     11.91638
  17.88     139.0000     11.78983
  17.89     148.0000     12.16553
  17.90     127.0000     11.26943
  17.91     145.0000     12.04159
  17.92     147.0000     12.12436
  17.93     133.0000     11.53256
  17.94     144.0000     12.00000
  17.95     152.0000     12.32883
  17.96     132.0000     11.48913
  17.97     154.0000     12.40967
  17.98     138.0000     11.74734
  17.99     141.0000     11.87434
  18.00     138.0000     11.74734
  18.01     161.0000     12.68858
  18.02     155.0000     12.44990
  18.03     144.0000     12.00000
  18.04     165.0000     12.84523
  18.05     131.0000     11.44552
  18.06     121.0000     11.00000
  18.07     145.0000     12.04159
  18.08     136.0000     11.66190
  18.09     135.0000     11.61895
  18.10     126.0000     11.22497
  18.11     142.0000     11.91638
  18.12     154.0000     12.40967
  18.13     134.0000     11.57584
  18.14     164.0000     12.80625
  18.15     148.0000     12.16553
  18.16     131.0000     11.44552
  18.17     146.0000     12.08305
  18.18     140.0000     11.83216
  18.19     128.0000     11.31371
  18.20     138.0000     11.74734
  18.21     135.0000     11.61895
  18.22     128.0000     11.31371
  18.23     151.0000     12.28821
  18.24     132.0000     11.48913
  18.25     162.0000     12.72792
  18.26     149.0000     12.20656
  18.27     143.0000     11.95826
  18.28     135.0000     11.61895
  18.29     154.0000     12.40967
  18.30     155.0000     12.44990
  18.31     149.0000     12.20656
  18.32     152.0000     12.32883
  18.33     163.0000     12.76715
  18.34     151.0000     12.28821
  18.35     179.0000     13.37909
  18.36     171.0000     13.07670
  18.37     164.0000     12.80625
  18.38     203.0000     14.24781
  18.39     199.0000     14.10674
  18.40     244.0000     15.62050
  18.41     238.0000     15.42725
  18.42     316.0000     17.77639
  18.43     324.0000     18.00000
  18.44     389.0000     19.72308
  18.45     402.0000     20.04994
  18.46     451.0000     21.23676
  18.47     495.0000     22.24860
  18.48     594.0000     24.37212
  18.49     655.0000     25.59297
  18.50     789.0000     28.08914
  18.51     847.0000     29.10326
  18.52     926.0000     30.43025
  18.53     898.0000     29.96665
  18.54     982.0000     31.33688
  18.55     944.0000     30.72458
  18.56     939.0000     30.64311
  18.57     883.0000     29.71532
  18.58     790.0000     28.10694
  18.59     768.0000     27.71281
  18.60     730.0000     27.01851
  18.61     672.0000     25.92296
  18.62     601.0000     24.51530
  18.63     547.0000     23.38803
  18.64     480.0000     21.90890
  18.65     478.0000     21.86321
  18.66     381.0000     19.51922
  18.67     344.0000     18.54724
  18.68     334.0000     18.27567
  18.69     294.0000     17.14643
  18.70     258.0000     16.06238
  18.71     277.0000     16.64332
  18.72     239.0000     15.45963
  18.73     222.0000     14.89966
  18.74     197.0000     14.03567
  18.75     181.0000     13.45362
  18.76     168.0000     12.96148
  18.77     162.0000     12.72792
  18.78     172.0000     13.11488
  18.79     183.0000     13.52775
  18.80     147.0000     12.12436
  18.81     170.0000     13.03840
  18.82     156.0000     12.49000
  18.83     154.0000     12.40967
  18.84     145.0000     12.04159
  18.85     150.0000     12.24745
  18.86     157.0000     12.52996
  18.87     134.0000     11.57584
  18.88     132.0000     11.48913
  18.89     149.0000     12.20656
  18.90     142.0000     11.91638
  18.91     141.0000     11.87434
  18.92     144.0000     12.00000
  18.93     149.0000     12.20656
  18.94     153.0000     12.36932
  18.95     136.0000     11.66190
  18.96     128.0000     11.31371
  18.97     120.0000     10.95445
  18.98     127.0000     11.26943
  18.99     132.0000     11.48913
  19.00     111.0000     10.53565
  19.01     143.0000     11.95826
  19.02     140.0000     11.83216
  19.03     136.0000     11.66190
  19.04     132.0000     11.48913
  19.05     119.0000     10.90871
  19.06     143.0000     11.95826
  19.07     127.0000     11.26943
  19.08     122.0000     11.04536
  19.09     130.0000     11.40175
  19.10     163.0000     12.76715
  19.11     115.0000     10.72381
  19.12     116.0000     10.77033
  19.13     151.0000     12.28821
  19.14     142.0000     11.91638
  19.15     144.0000     12.00000
  19.16     147.0000     12.12436
  19.17     162.0000     12.72792
  19.18     136.0000     11.66190
  19.19     145.0000     12.04159
  19.20     139.0000     11.78983
  19.21     136.0000     11.66190
  19.22     139.0000     11.78983
  19.23     124.0000     11.13553
  19.24     144.0000     12.00000
  19.25     134.0000     11.57584
  19.26     134.0000     11.57584
  19.27     134.0000     11.57584
  19.28     117.0000     10.81665
  19.29     130.0000     11.40175
  19.30     139.0000     11.78983
  19.31     159.0000     12.60952
  19.32     120.0000     10.95445
  19.33     119.0000     10.90871
  19.34     135.0000     11.61895
  19.35     152.0000     12.32883
  19.36     102.0000     10.09950
  19.37     126.0000     11.22497
  19.38     128.0000     11.31371
  19.39     140.0000     11.83216
  19.40     111.0000     10.53565
  19.41     135.0000     11.61895
  19.42     129.0000     11.35782
  19.43     138.0000     11.74734
  19.44     116.0000     10.77033
  19.45     119.0000     10.90871
  19.46     128.0000     11.31371
  19.47     139.0000     11.78983
  19.48     121.0000     11.00000
  19.49     139.0000     11.78983
  19.50     115.0000     10.72381
  19.51     114.0000     10.67708
  19.52     134.0000     11.57584
  19.53     130.0000     11.40175
  19.54     103.0000     10.14889
  19.55     131.0000     11.44552
  19.56     134.0000     11.57584
  19.57     130.0000     11.40175
  19.58     134.0000     11.57584
  19.59     132.0000     11.48913
  19.60     134.0000     11.57584
  19.61     134.0000     11.57584
  19.62     138.0000     11.74734
  19.63     127.0000     11.26943
  19.64     125.0000     11.18034
  19.65     126.0000     11.22497
  19.66     127.0000     11.26943
  19.67     124.0000     11.13553
  19.68     120.0000     10.95445
  19.69     129.0000     11.35782
  19.70     128.0000     11.31371
  19.71     120.0000     10.95445
  19.72     146.0000     12.08305
  19.73     145.0000     12.04159
  19.74     124.0000     11.13553
  19.75     112.0000     10.58300
  19.76     119.0000     10.90871
  19.77     126.0000     11.22497
  19.78     134.0000     11.57584
  19.79     129.0000     11.35782
  19.80     118.0000     10.86278
  19.81     123.0000     11.09054
  19.82     150.0000     12.24745
  19.83     135.0000     11.61895
  19.84     125.0000     11.18034
  19.85     123.0000     11.09054
  19.86     126.0000     11.22497
  19.87     126.0000     11.22497
  19.88     134.0000     11.57584
  19.89     131.0000     11.44552
  19.90     110.0000     10.48809
  19.91     115.0000     10.72381
  19.92     118.0000     10.86278
  19.93     114.0000     10.67708
  19.94     125.0000     11.18034
  19.95     119.0000     10.90871
  19.96     131.0000     11.44552
  19.97     133.0000     11.53256
  19.98     125.0000     11.18034
  19.99     144.0000     12.00000
  20.00     135.0000     11.61895
  20.01     130.0000     11.40175
  20.02     143.0000     11.95826
  20.03     108.0000     10.39230
  20.04     123.0000     11.09054
  20.05     121.0000     11.00000
  20.06     136.0000     11.66190
  20.07     107.0000     10.34408
  20.08     151.0000     12.28821
  20.09     124.0000     11.13553
  20.10     139.0000     11.78983
  20.11     124.0000     11.13553
  20.12     129.0000     11.35782
  20.13     138.0000     11.74734
  20.14     131.0000     11.44552
  20.15     124.0000     11.13553
  20.16     141.0000     11.87434
  20.17     118.0000     10.86278
  20.18     142.0000     11.91638
  20.19     108.0000     10.39230
  20.20     122.0000     11.04536
  20.21     121.0000     11.00000
  20.22     141.0000     11.87434
  20.23     137.0000     11.70470
  20.24     112.0000     10.58300
  20.25     115.0000     10.72381
  20.26     140.0000     11.83216
  20.27     138.0000     11.74734
  20.28     118.0000     10.86278
  20.29     134.0000     11.57584
  20.30     139.0000     11.78983
  20.31     122.0000     11.04536
  20.32     131.0000     11.44552
  20.33     132.0000     11.48913
  20.34     141.0000     11.87434
  20.35     124.0000     11.13553
  20.36     144.0000     12.00000
  20.37     119.0000     10.90871
  20.38     139.0000     11.78983
  20.39     147.0000     12.12436
  20.40     128.0000     11.31371
  20.41     152.0000     12.32883
  20.42     141.0000     11.87434
  20.43     126.0000     11.22497
  20.44     112.0000     10.58300
  20.45     144.0000     12.00000
  20.46     138.0000     11.74734
  20.47     142.0000     11.91638
  20.48     116.0000     10.77033
  20.49     148.0000     12.16553
  20.50     141.0000     11.87434
  20.51     121.0000     11.00000
  20.52     125.0000     11.18034
  20.53     135.0000     11.61895
  20.54     116.0000     10.77033
  20.55     133.0000     11.53256
  20.56     121.0000     11.00000
  20.57     112.0000     10.58300
  20.58     137.0000     11.70470
  20.59     127.0000     11.26943
  20.60     130.0000     11.40175
  20.61     131.0000     11.44552
  20.62     113.0000     10.63015
  20.63     130.0000     11.40175
  20.64     120.0000     10.95445
  20.65     109.0000     10.44031
  20.66     138.0000     11.74734
  20.67     126.0000     11.22497
  20.68     128.0000     11.31371
  20.69     121.0000     11.00000
  20.70     112.0000     10.58300
  20.71     137.0000     11.70470
  20.72     112.0000     10.58300
  20.73     125.0000     11.18034
  20.74     143.0000     11.95826
  20.75     130.0000     11.40175
  20.76     127.0000     11.26943
  20.77     115.0000     10.72381
  20.78     128.0000     11.31371
  20.79     116.0000     10.77033
  20.80     118.0000     10.86278
  20.81     127.0000     11.26943
  20.82     143.0000     11.95826
  20.83     138.0000     11.74734
  20.84     138.0000     11.74734
  20.85     120.0000     10.95445
  20.86     117.0000     10.81665
  20.87     123.0000     11.09054
  20.88     123.0000     11.09054
  20.89     140.0000     11.83216
  20.90     119.0000     10.90871
  20.91     140.0000     11.83216
  20.92     152.0000     12.32883
  20.93     117.0000     10.81665
  20.94     134.0000     11.57584
  20.95     128.0000     11.31371
  20.96     141.0000     11.87434
  20.97     147.0000     12.12436
  20.98     142.0000     11.91638
  20.99     133.0000     11.53256
  21.00     127.0000     11.26943
  21.01     129.0000     11.35782
  21.02     128.0000     11.31371
  21.03     126.0000     11.22497
  21.04     128.0000     11.31371
  21.05     115.0000     10.72381
  21.06     141.0000     11.87434
  21.07     121.0000     11.00000
  21.08     137.0000     11.70470
  21.09     133.0000     11.53256
  21.10     120.0000     10.95445
  21.11     127.0000     11.26943
  21.12     144.0000     12.00000
  21.13     131.0000     11.44552
  21.14     147.0000     12.12436
  21.15     122.0000     11.04536
  21.16     134.0000     11.57584
  21.17     126.0000     11.22497
  21.18     130.0000     11.40175
  21.19     150.0000     12.24745
  21.20     128.0000     11.31371
  21.21     112.0000     10.58300
  21.22     147.0000     12.12436
  21.23     147.0000     12.12436
  21.24     112.0000     10.58300
  21.25     131.0000     11.44552
  21.26     132.0000     11.48913
  21.27     123.0000     11.09054
  21.28     140.0000     11.83216
  21.29     137.0000     11.70470
  21.30     118.0000     10.86278
  21.31     133.0000     11.53256
  21.32     133.0000     11.53256
  21.33     125.0000     11.18034
  21.34     138.0000     11.74734
  21.35     117.0000     10.81665
  21.36     135.0000     11.61895
  21.37     121.0000     11.00000
  21.38     133.0000     11.53256
  21.39     147.0000     12.12436
  21.40     126.0000     11.22497
  21.41     134.0000     11.57584
  21.42     145.0000     12.04159
  21.43     157.0000     12.52996
  21.44     123.0000     11.09054
  21.45     128.0000     11.31371
  21.46     129.0000     11.35782
  21.47     116.0000     10.77033
  21.48     127.0000     11.26943
  21.49     129.0000     11.35782
  21.50     134.0000     11.57584
  21.51     135.0000     11.61895
  21.52     131.0000     11.44552
  21.53     129.0000     11.35782
  21.54     144.0000     12.00000
  21.55     147.0000     12.12436
  21.56     150.0000     12.24745
  21.57     154.0000     12.40967
  21.58     127.0000     11.26943
  21.59     141.0000     11.87434
  21.60     131.0000     11.44552
  21.61     140.0000     11.83216
  21.62     142.0000     11.91638
  21.63     134.0000     11.57584
  21.64     129.0000     11.35782
  21.65     135.0000     11.61895
  21.66     142.0000     11.91638
  21.67     132.0000     11.48913
  21.68     132.0000     11.48913
  21.69     129.0000     11.35782
  21.70     139.0000     11.78983
  21.71     122.0000     11.04536
  21.72     133.0000     11.53256
  21.73     133.0000     11.53256
  21.74     125.0000     11.18034
  21.75     134.0000     11.57584
  21.76     118.0000     10.86278
  21.77     124.0000     11.13553
  21.78     124.0000     11.13553
  21.79     123.0000     11.09054
  21.80     117.0000     10.81665
  21.81     130.0000     11.40175
  21.82     131.0000     11.44552
  21.83     135.0000     11.61895
  21.84     123.0000     11.09054
  21.85     123.0000     11.09054
  21.86     121.0000     11.00000
  21.87     129.0000     11.35782
  21.88     114.0000     10.67708
  21.89     108.0000     10.39230
  21.90     130.0000     11.40175
  21.91     128.0000     11.31371
  21.92     128.0000     11.31371
  21.93     123.0000     11.09054
  21.94     125.0000     11.18034
  21.95     135.0000     11.61895
  21.96     129.0000     11.35782
  21.97     129.0000     11.35782
  21.98     125.0000     11.18034
  21.99     109.0000     10.44031
  22.00     130.0000     11.40175
  22.01     130.0000     11.40175
  22.02     121.0000     11.00000
  22.03     130.0000     11.40175
  22.04     122.0000     11.04536
  22.05     122.0000     11.04536
  22.06     131.0000     11.44552
  22.07     140.0000     11.83216
  22.08     109.0000     10.44031
  22.09     117.0000     10.81665
  22.10     133.0000     11.53256
  22.11     108.0000     10.39230
  22.12     126.0000     11.22497
  22.13     125.0000     11.18034
  22.14     127.0000     11.26943
  22.15     111.0000     10.53565
  22.16     140.0000     11.83216
  22.17     141.0000     11.87434
  22.18     120.0000     10.95445
  22.19     108.0000     10.39230
  22.20     127.0000     11.26943
  22.21     134.0000     11.57584
  22.22     131.0000     11.44552
  22.23     126.0000     11.22497
  22.24     115.0000     10.72381
  22.25     126.0000     11.22497
  22.26     114.0000     10.67708
  22.27     128.0000     11.31371
  22.28     144.0000     12.00000
  22.29     118.0000     10.86278
  22.30     115.0000     10.72381
  22.31     118.0000     10.86278
  22.32     135.0000     11.61895
  22.33     151.0000     12.28821
  22.34     118.0000     10.86278
  22.35     121.0000     11.00000
  22.36     137.0000     11.70470
  22.37     129.0000     11.35782
  22.38     141.0000     11.87434
  22.39     120.0000     10.95445
  22.40     114.0000     10.67708
  22.41     125.0000     11.18034
  22.42     131.0000     11.44552
  22.43     147.0000     12.12436
  22.44     121.0000     11.00000
  22.45     141.0000     11.87434
  22.46     136.0000     11.66190
  22.47     134.0000     11.57584
  22.48     132.0000     11.48913
  22.49     140.0000     11.83216
  22.50     124.0000     11.13553
  22.51     119.0000     10.90871
  22.52     130.0000     11.40175
  22.53     142.0000     11.91638
  22.54     125.0000     11.18034
  22.55     144.0000     12.00000
  22.56     142.0000     11.91638
  22.57     124.0000     11.13553
  22.58     142.0000     11.91638
  22.59     128.0000     11.31371
  22.60     135.0000     11.61895
  22.61     138.0000     11.74734
  22.62     124.0000     11.13553
  22.63     139.0000     11.78983
  22.64     129.0000     11.35782
  22.65     132.0000     11.48913
  22.66     109.0000     10.44031
  22.67     120.0000     10.95445
  22.68     135.0000     11.61895
  22.69     118.0000     10.86278
  22.70     133.0000     11.53256
  22.71     134.0000     11.57584
  22.72     133.0000     11.53256
  22.73     142.0000     11.91638
  22.74     146.0000     12.08305
  22.75     141.0000     11.87434
  22.76     131.0000     11.44552
  22.77     156.0000     12.49000
  22.78     135.0000     11.61895
  22.79     135.0000     11.61895
  22.80     138.0000     11.74734
  22.81     142.0000     11.91638
  22.82     127.0000     11.26943
  22.83     138.0000     11.74734
  22.84     137.0000     11.70470
  22.85     161.0000     12.68858
  22.86     160.0000     12.64911
  22.87     175.0000     13.22876
  22.88     181.0000     13.45362
  22.89     151.0000     12.28821
  22.90     187.0000     13.67479
  22.91     194.0000     13.92839
  22.92     181.0000     13.45362
  22.93     175.0000     13.22876
  22.94     178.0000     13.34166
  22.95     155.0000     12.44990
  22.96     168.0000     12.96148
  22.97     178.0000     13.34166
  22.98     181.0000     13.45362
  22.99     185.0000     13.60147
  23.00     164.0000     12.80625
  23.01     163.0000     12.76715
  23.02     171.0000     13.07670
  23.03     177.0000     13.30413
  23.04     173.0000     13.15295
  23.05     167.0000     12.92285
  23.06     167.0000     12.92285
  23.07     186.0000     13.63818
  23.08     167.0000     12.92285
  23.09     181.0000     13.45362
  23.10     185.0000     13.60147
  23.11     182.0000     13.49074
  23.12     192.0000     13.85641
  23.13     167.0000     12.92285
  23.14     210.0000     14.49138
  23.15     233.0000     15.26434
  23.16     243.0000     15.58846
  23.17     256.0000     16.00000
  23.18     270.0000     16.43168
  23.19     282.0000     16.79286
  23.20     343.0000     18.52026
  23.21     418.0000     20.44505
  23.22     437.0000     20.90454
  23.23     459.0000     21.42429
  23.24     608.0000     24.65766
  23.25     692.0000     26.30589
  23.26     777.0000     27.87472
  23.27     852.0000     29.18904
  23.28    1018.0000     31.90611
  23.29    1205.0000     34.71311
  23.30    1330.0000     36.46917
  23.31    1469.0000     38.32754
  23.32    1633.0000     40.41040
  23.33    1757.0000     41.91658
  23.34    1893.0000     43.50862
  23.35    2007.0000     44.79955
  23.36    2028.0000     45.03332
  23.37    2055.0000     45.33211
  23.38    1999.0000     44.71018
  23.39    1938.0000     44.02272
  23.40    1797.0000     42.39104
  23.41    1686.0000     41.06093
  23.42    1534.0000     39.16631
  23.43    1442.0000     37.97367
  23.44    1283.0000     35.81899
  23.45    1162.0000     34.08812
  23.46    1048.0000     32.37283
  23.47     988.0000     31.43247
  23.48     950.0000     30.82207
  23.49     892.0000     29.86637
  23.50     779.0000     27.91057
  23.51     741.0000     27.22132
  23.52     731.0000     27.03701
  23.53     782.0000     27.96426
  23.54     815.0000     28.54820
  23.55     757.0000     27.51363
  23.56     756.0000     27.49545
  23.57     722.0000     26.87006
  23.58     759.0000     27.54996
  23.59     665.0000     25.78759
  23.60     633.0000     25.15949
  23.61     532.0000     23.06512
  23.62     478.0000     21.86321
  23.63     484.0000     22.00000
  23.64     428.0000     20.68816
  23.65     415.0000     20.37155
  23.66     364.0000     19.07878
  23.67     289.0000     17.00000
  23.68     264.0000     16.24808
  23.69     249.0000     15.77973
  23.70     237.0000     15.39480
  23.71     210.0000     14.49138
  23.72     185.0000     13.60147
  23.73     208.0000     14.42220
  23.74     187.0000     13.67479
  23.75     189.0000     13.74773
  23.76     173.0000     13.15295
  23.77     160.0000     12.64911
  23.78     145.0000     12.04159
  23.79     129.0000     11.35782
  23.80     151.0000     12.28821
  23.81     141.0000     11.87434
  23.82     138.0000     11.74734
  23.83     140.0000     11.83216
  23.84     143.0000     11.95826
  23.85     131.0000     11.44552
  23.86     133.0000     11.53256
  23.87     151.0000     12.28821
  23.88     146.0000     12.08305
  23.89     150.0000     12.24745
  23.90     156.0000     12.49000
  23.91     146.0000     12.08305
  23.92     128.0000     11.31371
  23.93     138.0000     11.74734
  23.94     144.0000     12.00000
  23.95     122.0000     11.04536
  23.96     113.0000     10.63015
  23.97     152.0000     12.32883
  23.98     141.0000     11.87434
  23.99     133.0000     11.53256
  24.00     142.0000     11.91638
  24.01     133.0000     11.53256
  24.02     143.0000     11.95826
  24.03     110.0000     10.48809
  24.04     141.0000     11.87434
  24.05     141.0000     11.87434
  24.06     129.0000     11.35782
  24.07     131.0000     11.44552
  24.08     146.0000     12.08305
  24.09     132.0000     11.48913
  24.10     142.0000     11.91638
  24.11     138.0000     11.74734
  24.12     112.0000     10.58300
  24.13     115.0000     10.72381
  24.14     129.0000     11.35782
  24.15     139.0000     11.78983
  24.16     127.0000     11.26943
  24.17     143.0000     11.95826
  24.18     133.0000     11.53256
  24.19     139.0000     11.78983
  24.20     125.0000     11.18034
  24.21     145.0000     12.04159
  24.22     108.0000     10.39230
  24.23     116.0000     10.77033
  24.24     142.0000     11.91638
  24.25     138.0000     11.74734
  24.26     123.0000     11.09054
  24.27     143.0000     11.95826
  24.28     124.0000     11.13553
  24.29     149.0000     12.20656
  24.30     134.0000     11.57584
  24.31     144.0000     12.00000
  24.32     160.0000     12.64911
  24.33     130.0000     11.40175
  24.34     130.0000     11.40175
  24.35     133.0000     11.53256
  24.36     125.0000     11.18034
  24.37     130.0000     11.40175
  24.38     127.0000     11.26943
  24.39     138.0000     11.74734
  24.40     134.0000     11.57584
  24.41     126.0000     11.22497
  24.42     128.0000     11.31371
  24.43     127.0000     11.26943
  24.44     126.0000     11.22497
  24.45     137.0000     11.70470
  24.46     144.0000     12.00000
  24.47     152.0000     12.32883
  24.48     141.0000     11.87434
  24.49     140.0000     11.83216
  24.50     149.0000     12.20656
  24.51     150.0000     12.24745
  24.52     163.0000     12.76715
  24.53     169.0000     13.00000
  24.54     170.0000     13.03840
  24.55     164.0000     12.80625
  24.56     154.0000     12.40967
  24.57     177.0000     13.30413
  24.58     175.0000     13.22876
  24.59     175.0000     13.22876
  24.60     192.0000     13.85641
  24.61     170.0000     13.03840
  24.62     182.0000     13.49074
  24.63     174.0000     13.19091
  24.64     167.0000     12.92285
  24.65     172.0000     13.11488
  24.66     155.0000     12.44990
  24.67     154.0000     12.40967
  24.68     150.0000     12.24745
  24.69     170.0000     13.03840
  24.70     133.0000     11.53256
  24.71     164.0000     12.80625
  24.72     155.0000     12.44990
  24.73     157.0000     12.52996
  24.74     146.0000     12.08305
  24.75     141.0000     11.87434
  24.76     139.0000     11.78983
  24.77     130.0000     11.40175
  24.78     152.0000     12.32883
  24.79     134.0000     11.57584
  24.80     138.0000     11.74734
  24.81     137.0000     11.70470
  24.82     132.0000     11.48913
  24.83     151.0000     12.28821
  24.84     141.0000     11.87434
  24.85     158.0000     12.56981
  24.86     161.0000     12.68858
  24.87     150.0000     12.24745
  24.88     177.0000     13.30413
  24.89     181.0000     13.45362
  24.90     196.0000     14.00000
  24.91     182.0000     13.49074
  24.92     189.0000     13.74773
  24.93     207.0000     14.38750
  24.94     223.0000     14.93318
  24.95     232.0000     15.23155
  24.96     279.0000     16.70329
  24.97     299.0000     17.29162
  24.98     266.0000     16.30951
  24.99     304.0000     17.43560
  25.00     309.0000     17.57840
  25.01     338.0000     18.38478
  25.02     381.0000     19.51922
  25.03     369.0000     19.20937
  25.04     423.0000     20.56696
  25.05     466.0000     21.58703
  25.06     503.0000     22.42766
  25.07     513.0000     22.64950
  25.08     528.0000     22.97825
  25.09     590.0000     24.28992
  25.10     655.0000     25.59297
  25.11     720.0000     26.83282
  25.12     814.0000     28.53069
  25.13     888.0000     29.79933
  25.14     979.0000     31.28897
  25.15    1036.0000     32.18695
  25.16    1073.0000     32.75668
  25.17    1101.0000     33.18132
  25.18    1081.0000     32.87856
  25.19    1110.0000     33.31666
  25.20    1085.0000     32.93934
  25.21    1033.0000     32.14032
  25.22    1003.0000     31.67018
  25.23     890.0000     29.83287
  25.24     778.0000     27.89265
  25.25     723.0000     26.88866
  25.26     656.0000     25.61250
  25.27     584.0000     24.16609
  25.28     499.0000     22.33831
  25.29     451.0000     21.23676
  25.30     393.0000     19.82423
  25.31     384.0000     19.59592
  25.32     361.0000     19.00000
  25.33     321.0000     17.91647
  25.34     306.0000     17.49286
  25.35     296.0000     17.20465
  25.36     285.0000     16.88194
  25.37     271.0000     16.46208
  25.38     259.0000     16.09348
  25.39     272.0000     16.49242
  25.40     267.0000     16.34014
  25.41     253.0000     15.90597
  25.42     260.0000     16.12452
  25.43     275.0000     16.58312
  25.44     255.0000     15.96872
  25.45     242.0000     15.55635
  25.46     212.0000     14.56022
  25.47     245.0000     15.65248
  25.48     215.0000     14.66288
  25.49     211.0000     14.52584
  25.50     190.0000     13.78405
  25.51     196.0000     14.00000
  25.52     173.0000     13.15295
  25.53     166.0000     12.88410
  25.54     168.0000     12.96148
  25.55     161.0000     12.68858
  25.56     155.0000     12.44990
  25.57     139.0000     11.78983
  25.58     145.0000     12.04159
  25.59     137.0000     11.70470
  25.60     138.0000     11.74734
  25.61     136.0000     11.66190
  25.62     136.0000     11.66190
  25.63     148.0000     12.16553
  25.64     129.0000     11.35782
  25.65     151.0000     12.28821
  25.66     123.0000     11.09054
  25.67     137.0000     11.70470
  25.68     124.0000     11.13553
  25.69     128.0000     11.31371
  25.70     110.0000     10.48809
  25.71     125.0000     11.18034
  25.72     143.0000     11.95826
  25.73     137.0000     11.70470
  25.74     124.0000     11.13553
  25.75     140.0000     11.83216
  25.76     144.0000     12.00000
  25.77     142.0000     11.91638
  25.78     147.0000     12.12436
  25.79     140.0000     11.83216
  25.80     137.0000     11.70470
  25.81     163.0000     12.76715
  25.82     137.0000     11.70470
  25.83     133.0000     11.53256
  25.84     129.0000     11.35782
  25.85     141.0000     11.87434
  25.86     114.0000     10.67708
  25.87     131.0000     11.44552
  25.88     119.0000     10.90871
  25.89     122.0000     11.04536
  25.90     155.0000     12.44990
  25.91     155.0000     12.44990
  25.92     132.0000     11.48913
  25.93     124.0000     11.13553
  25.94     134.0000     11.57584
  25.95     115.0000     10.72381
  25.96     149.0000     12.20656
  25.97     137.0000     11.70470
  25.98     150.0000     12.24745
  25.99     136.0000     11.66190
  26.00     153.0000     12.36932
  26.01     128.0000     11.31371
  26.02     146.0000     12.08305
  26.03     135.0000     11.61895
  26.04     131.0000     11.44552
  26.05     146.0000     12.08305
  26.06     140.0000     11.83216
  26.07     155.0000     12.44990
  26.08     149.0000     12.20656
  26.09     142.0000     11.91638
  26.10     146.0000     12.08305
  26.11     162.0000     12.72792
  26.12     138.0000     11.74734
  26.13     117.0000     10.81665
  26.14     149.0000     12.20656
  26.15     130.0000     11.40175
  26.16     130.0000     11.40175
  26.17     152.0000     12.32883
  26.18     146.0000     12.08305
  26.19     148.0000     12.16553
  26.20     143.0000     11.95826
  26.21     127.0000     11.26943
  26.22     137.0000     11.70470
  26.23     144.0000     12.00000
  26.24     144.0000     12.00000
  26.25     154.0000     12.40967
  26.26     161.0000     12.68858
  26.27     174.0000     13.19091
  26.28     169.0000     13.00000
  26.29     203.0000     14.24781
  26.30     205.0000     14.31782
  26.31     187.0000     13.67479
  26.32     221.0000     14.86607
  26.33     223.0000     14.93318
  26.34     237.0000     15.39480
  26.35     229.0000     15.13275
  26.36     286.0000     16.91154
  26.37     260.0000     16.12452
  26.38     279.0000     16.70329
  26.39     315.0000     17.74824
  26.40     303.0000     17.40689
  26.41     323.0000     17.97220
  26.42     325.0000     18.02776
  26.43     265.0000     16.27882
  26.44     289.0000     17.00000
  26.45     247.0000     15.71623
  26.46     240.0000     15.49193
  26.47     239.0000     15.45963
  26.48     219.0000     14.79865
  26.49     229.0000     15.13275
  26.50     205.0000     14.31782
  26.51     194.0000     13.92839
  26.52     174.0000     13.19091
  26.53     172.0000     13.11488
  26.54     168.0000     12.96148
  26.55     161.0000     12.68858
  26.56     166.0000     12.88410
  26.57     169.0000     13.00000
  26.58     160.0000     12.64911
  26.59     153.0000     12.36932
  26.60     157.0000     12.52996
  26.61     152.0000     12.32883
  26.62     141.0000     11.87434
  26.63     158.0000     12.56981
  26.64     140.0000     11.83216
  26.65     132.0000     11.48913
  26.66     180.0000     13.41641
  26.67     184.0000     13.56466
  26.68     156.0000     12.49000
  26.69     168.0000     12.96148
  26.70     158.0000     12.56981
  26.71     160.0000     12.64911
  26.72     177.0000     13.30413
  26.73     203.0000     14.24781
  26.74     170.0000     13.03840
  26.75     184.0000     13.56466
  26.76     186.0000     13.63818
  26.77     176.0000     13.26650
  26.78     189.0000     13.74773
  26.79     204.0000     14.28286
  26.80     206.0000     14.35270
  26.81     206.0000     14.35270
  26.82     211.0000     14.52584
  26.83     199.0000     14.10674
  26.84     220.0000     14.83240
  26.85     224.0000     14.96663
  26.86     228.0000     15.09967
  26.87     214.0000     14.62874
  26.88     274.0000     16.55295
  26.89     268.0000     16.37070
  26.90     316.0000     17.77639
  26.91     301.0000     17.34935
  26.92     295.0000     17.17556
  26.93     351.0000     18.73499
  26.94     414.0000     20.34699
  26.95     486.0000     22.04541
  26.96     509.0000     22.56103
  26.97     615.0000     24.79919
  26.98     694.0000     26.34388
  26.99     853.0000     29.20616
  27.00    1111.0000     33.33167
  27.01    1328.0000     36.44173
  27.02    1598.0000     39.97499
  27.03    2019.0000     44.93328
  27.04    2467.0000     49.66890
  27.05    2940.0000     54.22177
  27.06    3439.0000     58.64299
  27.07    4084.0000     63.90618
  27.08    4616.0000     67.94115
  27.09    5074.0000     71.23202
  27.10    5403.0000     73.50510
  27.11    5664.0000     75.25955
  27.12    5830.0000     76.35444
  27.13    5791.0000     76.09862
  27.14    5438.0000     73.74280
  27.15    5226.0000     72.29108
  27.16    4805.0000     69.31811
  27.17    4363.0000     66.05301
  27.18    3842.0000     61.98387
  27.19    3405.0000     58.35238
  27.20    3013.0000     54.89080
  27.21    2439.0000     49.38623
  27.22    2038.0000     45.14421
  27.23    1730.0000     41.59327
  27.24    1513.0000     38.89730
  27.25    1204.0000     34.69870
  27.26    1077.0000     32.81768
  27.27     845.0000     29.06888
  27.28     690.0000     26.26785
  27.29     625.0000     25.00000
  27.30     526.0000     22.93469
  27.31     473.0000     21.74856
  27.32     389.0000     19.72308
  27.33     316.0000     17.77639
  27.34     295.0000     17.17556
  27.35     279.0000     16.70329
  27.36     278.0000     16.67333
  27.37     246.0000     15.68439
  27.38     220.0000     14.83240
  27.39     223.0000     14.93318
  27.40     235.0000     15.32971
  27.41     219.0000     14.79865
  27.42     206.0000     14.35270
  27.43     199.0000     14.10674
  27.44     195.0000     13.96424
  27.45     188.0000     13.71131
  27.46     212.0000     14.56022
  27.47     224.0000     14.96663
  27.48     236.0000     15.36229
  27.49     241.0000     15.52417
  27.50     252.0000     15.87451
  27.51     301.0000     17.34935
  27.52     313.0000     17.69181
  27.53     297.0000     17.23369
  27.54     334.0000     18.27567
  27.55     362.0000     19.02630
  27.56     420.0000     20.49390
  27.57     493.0000     22.20360
  27.58     491.0000     22.15852
  27.59     538.0000     23.19483
  27.60     511.0000     22.60531
  27.61     554.0000     23.53720
  27.62     544.0000     23.32381
  27.63     525.0000     22.91288
  27.64     488.0000     22.09072
  27.65     475.0000     21.79449
  27.66     447.0000     21.14237
  27.67     466.0000     21.58703
  27.68     408.0000     20.19901
  27.69     381.0000     19.51922
  27.70     366.0000     19.13113
  27.71     332.0000     18.22087
  27.72     314.0000     17.72005
  27.73     277.0000     16.64332
  27.74     290.0000     17.02939
  27.75     290.0000     17.02939
  27.76     258.0000     16.06238
  27.77     271.0000     16.46208
  27.78     282.0000     16.79286
  27.79     302.0000     17.37815
  27.80     321.0000     17.91647
  27.81     307.0000     17.52142
  27.82     339.0000     18.41195
  27.83     351.0000     18.73499
  27.84     341.0000     18.46618
  27.85     385.0000     19.62142
  27.86     391.0000     19.77372
  27.87     401.0000     20.02498
  27.88     416.0000     20.39608
  27.89     409.0000     20.22375
  27.90     400.0000     20.00000
  27.91     381.0000     19.51922
  27.92     403.0000     20.07486
  27.93     411.0000     20.27313
  27.94     402.0000     20.04994
  27.95     360.0000     18.97367
  27.96     349.0000     18.68154
  27.97     368.0000     19.18333
  27.98     341.0000     18.46618
  27.99     312.0000     17.66352
  28.00     285.0000     16.88194
  28.01     324.0000     18.00000
  28.02     254.0000     15.93738
  28.03     219.0000     14.79865
  28.04     223.0000     14.93318
  28.05     214.0000     14.62874
  28.06     229.0000     15.13275
  28.07     193.0000     13.89244
  28.08     215.0000     14.66288
  28.09     185.0000     13.60147
  28.10     172.0000     13.11488
  28.11     179.0000     13.37909
  28.12     164.0000     12.80625
  28.13     184.0000     13.56466
  28.14     158.0000     12.56981
  28.15     180.0000     13.41641
  28.16     156.0000     12.49000
  28.17     188.0000     13.71131
  28.18     183.0000     13.52775
  28.19     191.0000     13.82028
  28.20     199.0000     14.10674
  28.21     175.0000     13.22876
  28.22     183.0000     13.52775
  28.23     173.0000     13.15295
  28.24     163.0000     12.76715
  28.25     147.0000     12.12436
  28.26     202.0000     14.21267
  28.27     144.0000     12.00000
  28.28     147.0000     12.12436
  28.29     167.0000     12.92285
  28.30     148.0000     12.16553
  28.31     131.0000     11.44552
  28.32     125.0000     11.18034
  28.33     156.0000     12.49000
  28.34     132.0000     11.48913
  28.35     130.0000     11.40175
  28.36     140.0000     11.83216
  28.37     109.0000     10.44031
  28.38     129.0000     11.35782
  28.39     132.0000     11.48913
  28.40     127.0000     11.26943
  28.41     137.0000     11.70470
  28.42     103.0000     10.14889
  28.43     131.0000     11.44552
  28.44     115.0000     10.72381
  28.45     114.0000     10.67708
  28.46     130.0000     11.40175
  28.47     129.0000     11.35782
  28.48     117.0000     10.81665
  28.49     112.0000     10.58300
  28.50     113.0000     10.63015
  28.51     115.0000     10.72381
  28.52     118.0000     10.86278
  28.53     127.0000     11.26943
  28.54     170.0000     13.03840
  28.55     151.0000     12.28821
  28.56     167.0000     12.92285
  28.57     144.0000     12.00000
  28.58     168.0000     12.96148
  28.59     186.0000     13.63818
  28.60     164.0000     12.80625
  28.61     156.0000     12.49000
  28.62     180.0000     13.41641
  28.63     175.0000     13.22876
  28.64     163.0000     12.76715
  28.65     144.0000     12.00000
  28.66     151.0000     12.28821
  28.67     144.0000     12.00000
  28.68     153.0000     12.36932
  28.69     125.0000     11.18034
  28.70     139.0000     11.78983
  28.71     128.0000     11.31371
  28.72     129.0000     11.35782
  28.73     128.0000     11.31371
  28.74     114.0000     10.67708
  28.75     124.0000     11.13553
  28.76     127.0000     11.26943
  28.77     115.0000     10.72381
  28.78     110.0000     10.48809
  28.79     114.0000     10.67708
  28.80     108.0000     10.39230
  28.81     102.0000     10.09950
  28.82      97.0000      9.84886
  28.83     117.0000     10.81665
  28.84     112.0000     10.58300
  28.85     109.0000     10.44031
  28.86     118.0000     10.86278
  28.87     100.0000     10.00000
  28.88     111.0000     10.53565
  28.89     122.0000     11.04536
  28.90     105.0000     10.24695
  28.91      99.0000      9.94987
  28.92     124.0000     11.13553
  28.93     107.0000     10.34408
  28.94     103.0000     10.14889
  28.95     119.0000     10.90871
  28.96     125.0000     11.18034
  28.97     113.0000     10.63015
  28.98     102.0000     10.09950
  28.99     127.0000     11.26943
  29.00     129.0000     11.35782
  29.01     124.0000     11.13553
  29.02     132.0000     11.48913
  29.03     142.0000     11.91638
  29.04     159.0000     12.60952
  29.05     152.0000     12.32883
  29.06     165.0000     12.84523
  29.07     165.0000     12.84523
  29.08     236.0000     15.36229
  29.09     234.0000     15.29706
  29.10     234.0000     15.29706
  29.11     293.0000     17.11724
  29.12     280.0000     16.73320
  29.13     324.0000     18.00000
  29.14     389.0000     19.72308
  29.15     414.0000     20.34699
  29.16     470.0000     21.67948
  29.17     492.0000     22.18107
  29.18     490.0000     22.13594
  29.19     516.0000     22.71563
  29.20     527.0000     22.95648
  29.21     531.0000     23.04344
  29.22     549.0000     23.43075
  29.23     498.0000     22.31591
  29.24     501.0000     22.38303
  29.25     496.0000     22.27106
  29.26     512.0000     22.62742
  29.27     492.0000     22.18107
  29.28     475.0000     21.79449
  29.29     500.0000     22.36068
  29.30     459.0000     21.42429
  29.31     532.0000     23.06512
  29.32     553.0000     23.51595
  29.33     571.0000     23.89561
  29.34     503.0000     22.42766
  29.35     550.0000     23.45208
  29.36     594.0000     24.37212
  29.37     577.0000     24.02082
  29.38     527.0000     22.95648
  29.39     506.0000     22.49444
  29.40     463.0000     21.51744
  29.41     473.0000     21.74856
  29.42     422.0000     20.54264
  29.43     364.0000     19.07878
  29.44     327.0000     18.08314
  29.45     280.0000     16.73320
  29.46     262.0000     16.18641
  29.47     233.0000     15.26434
  29.48     242.0000     15.55635
  29.49     169.0000     13.00000
  29.50     179.0000     13.37909
  29.51     153.0000     12.36932
  29.52     128.0000     11.31371
  29.53     139.0000     11.78983
  29.54     144.0000     12.00000
  29.55     113.0000     10.63015
  29.56     120.0000     10.95445
  29.57     112.0000     10.58300
  29.58     118.0000     10.86278
  29.59     110.0000     10.48809
  29.60     111.0000     10.53565
  29.61     102.0000     10.09950
  29.62     118.0000     10.86278
  29.63     113.0000     10.63015
  29.64      87.0000      9.32738
  29.65      97.0000      9.84886
  29.66      89.0000      9.43398
  29.67      82.0000      9.05539
  29.68      88.0000      9.38083
  29.69     110.0000     10.48809
  29.70      96.0000      9.79796
  29.71     103.0000     10.14889
  29.72      97.0000      9.84886
  29.73     107.0000     10.34408
  29.74     102.0000     10.09950
  29.75     106.0000     10.29563
  29.76     116.0000     10.77033
  29.77     100.0000     10.00000
  29.78      91.0000      9.53939
  29.79     105.0000     10.24695
  29.80      99.0000      9.94987
  29.81     107.0000     10.34408
  29.82     101.0000     10.04988
  29.83     102.0000     10.09950
  29.84     101.0000     10.04988
  29.85     119.0000     10.90871
  29.86     120.0000     10.95445
  29.87     124.0000     11.13553
  29.88     141.0000     11.87434
  29.89     135.0000     11.61895
  29.90     140.0000     11.83216
  29.91     156.0000     12.49000
  29.92     148.0000     12.16553
  29.93     150.0000     12.24745
  29.94     144.0000     12.00000
  29.95     130.0000     11.40175
  29.96     140.0000     11.83216
  29.97     144.0000     12.00000
  29.98     133.0000     11.53256
  29.99     125.0000     11.18034
  30.00     132.0000     11.48913
  30.01     110.0000     10.48809
  30.02     119.0000     10.90871
  30.03     115.0000     10.72381
  30.04     109.0000     10.44031
  30.05     110.0000     10.48809
  30.06     111.0000     10.53565
  30.07     105.0000     10.24695
  30.08      91.0000      9.53939
  30.09      99.0000      9.94987
  30.10     102.0000     10.09950
  30.11      95.0000      9.74679
  30.12      79.0000      8.88819
  30.13      90.0000      9.48683
  30.14     115.0000     10.72381
  30.15     101.0000     10.04988
  30.16      96.0000      9.79796
  30.17     113.0000     10.63015
  30.18     123.0000     11.09054
  30.19     112.0000     10.58300
  30.20     131.0000     11.44552
  30.21     126.0000     11.22497
  30.22     133.0000     11.53256
  30.23     157.0000     12.52996
  30.24     151.0000     12.28821
  30.25     162.0000     12.72792
  30.26     165.0000     12.84523
  30.27     203.0000     14.24781
  30.28     213.0000     14.59452
  30.29     214.0000     14.62874
  30.30     244.0000     15.62050
  30.31     274.0000     16.55295
  30.32     261.0000     16.15549
  30.33     350.0000     18.70829
  30.34     325.0000     18.02776
  30.35     360.0000     18.97367
  30.36     371.0000     19.26136
  30.37     375.0000     19.36492
  30.38     402.0000     20.04994
  30.39     381.0000     19.51922
  30.40     377.0000     19.41649
  30.41     364.0000     19.07878
  30.42     340.0000     18.43909
  30.43     328.0000     18.11077
  30.44     311.0000     17.63519
  30.45     301.0000     17.34935
  30.46     264.0000     16.24808
  30.47     256.0000     16.00000
  30.48     274.0000     16.55295
  30.49     239.0000     15.45963
  30.50     217.0000     14.73092
  30.51     226.0000     15.03330
  30.52     229.0000     15.13275
  30.53     247.0000     15.71623
  30.54     228.0000     15.09967
  30.55     241.0000     15.52417
  30.56     269.0000     16.40122
  30.57     261.0000     16.15549
  30.58     247.0000     15.71623
  30.59     267.0000     16.34014
  30.60     282.0000     16.79286
  30.61     265.0000     16.27882
  30.62     261.0000     16.15549
  30.63     252.0000     15.87451
  30.64     216.0000     14.69694
  30.65     212.0000     14.56022
  30.66     203.0000     14.24781
  30.67     189.0000     13.74773
  30.68     161.0000     12.68858
  30.69     158.0000     12.56981
  30.70     151.0000     12.28821
  30.71     161.0000     12.68858
  30.72     135.0000     11.61895
  30.73     133.0000     11.53256
  30.74     110.0000     10.48809
  30.75     140.0000     11.83216
  30.76     109.0000     10.44031
  30.77     110.0000     10.48809
  30.78     115.0000     10.72381
  30.79     115.0000     10.72381
  30.80     100.0000     10.00000
  30.81     100.0000     10.00000
  30.82     103.0000     10.14889
  30.83      89.0000      9.43398
  30.84     102.0000     10.09950
  30.85      99.0000      9.94987
  30.86      94.0000      9.69536
  30.87      95.0000      9.74679
  30.88      85.0000      9.21954
  30.89      90.0000      9.48683
  30.90     103.0000     10.14889
  30.91      86.0000      9.27362
  30.92      91.0000      9.53939
  30.93      78.0000      8.83176
  30.94      72.0000      8.48528
  30.95      90.0000      9.48683
  30.96      78.0000      8.83176
  30.97      86.0000      9.27362
  30.98      77.0000      8.77496
  30.99      95.0000      9.74679
  31.00      81.0000      9.00000
  31.01      87.0000      9.32738
  31.02      76.0000      8.71780
  31.03      90.0000      9.48683
  31.04      89.0000      9.43398
  31.05      73.0000      8.54400
  31.06      90.0000      9.48683
  31.07      82.0000      9.05539
  31.08      86.0000      9.27362
  31.09      87.0000      9.32738
  31.10      89.0000      9.43398
  31.11      91.0000      9.53939
  31.12      88.0000      9.38083
  31.13      94.0000      9.69536
  31.14      97.0000      9.84886
  31.15      79.0000      8.88819
  31.16      89.0000      9.43398
  31.17      85.0000      9.21954
  31.18     108.0000     10.39230
  31.19      88.0000      9.38083
  31.20      84.0000      9.16515
  31.21     102.0000     10.09950
  31.22      71.0000      8.42615
  31.23      74.0000      8.60233
  31.24      72.0000      8.48528
  31.25      77.0000      8.77496
  31.26      93.0000      9.64365
  31.27      97.0000      9.84886
  31.28      76.0000      8.71780
  31.29      74.0000      8.60233
  31.30      86.0000      9.27362
  31.31      84.0000      9.16515
  31.32      76.0000      8.71780
  31.33      95.0000      9.74679
  31.34      94.0000      9.69536
  31.35      74.0000      8.60233
  31.36      93.0000      9.64365
  31.37      91.0000      9.53939
  31.38      94.0000      9.69536
  31.39      98.0000      9.89950
  31.40     100.0000     10.00000
  31.41     102.0000     10.09950
  31.42     106.0000     10.29563
  31.43     117.0000     10.81665
  31.44     110.0000     10.48809
  31.45     112.0000     10.58300
  31.46     105.0000     10.24695
  31.47     119.0000     10.90871
  31.48      95.0000      9.74679
  31.49     116.0000     10.77033
  31.50      94.0000      9.69536
  31.51      98.0000      9.89950
  31.52      85.0000      9.21954
  31.53      84.0000      9.16515
  31.54      79.0000      8.88819
  31.55     103.0000     10.14889
  31.56     105.0000     10.24695
  31.57     109.0000     10.44031
  31.58      92.0000      9.59166
  31.59     108.0000     10.39230
  31.60      91.0000      9.53939
  31.61     120.0000     10.95445
  31.62      97.0000      9.84886
  31.63      82.0000      9.05539
  31.64     106.0000     10.29563
  31.65     116.0000     10.77033
  31.66     152.0000     12.32883
  31.67     130.0000     11.40175
  31.68     144.0000     12.00000
  31.69     130.0000     11.40175
  31.70     146.0000     12.08305
  31.71     128.0000     11.31371
  31.72     136.0000     11.66190
  31.73     117.0000     10.81665
  31.74     100.0000     10.00000
  31.75     123.0000     11.09054
  31.76     122.0000     11.04536
  31.77     115.0000     10.72381
  31.78     107.0000     10.34408
  31.79     110.0000     10.48809
  31.80     107.0000     10.34408
  31.81      89.0000      9.43398
  31.82     113.0000     10.63015
  31.83     101.0000     10.04988
  31.84      95.0000      9.74679
  31.85     100.0000     10.00000
  31.86     118.0000     10.86278
  31.87     115.0000     10.72381
  31.88     116.0000     10.77033
  31.89     112.0000     10.58300
  31.90     113.0000     10.63015
  31.91     125.0000     11.18034
  31.92     103.0000     10.14889
  31.93     114.0000     10.67708
  31.94     106.0000     10.29563
  31.95     104.0000     10.19804
  31.96      88.0000      9.38083
  31.97      88.0000      9.38083
  31.98      99.0000      9.94987
  31.99     101.0000     10.04988
  32.00      95.0000      9.74679
  32.01      94.0000      9.69536
  32.02      87.0000      9.32738
  32.03      74.0000      8.60233
  32.04      79.0000      8.88819
  32.05      75.0000      8.66025
  32.06      95.0000      9.74679
  32.07      85.0000      9.21954
  32.08      66.0000      8.12404
  32.09      81.0000      9.00000
  32.10      82.0000      9.05539
  32.11      89.0000      9.43398
  32.12      75.0000      8.66025
  32.13      83.0000      9.11043
  32.14      79.0000      8.88819
  32.15      71.0000      8.42615
  32.16      76.0000      8.71780
  32.17      80.0000      8.94427
  32.18      75.0000      8.66025
  32.19      69.0000      8.30662
  32.20      97.0000      9.84886
  32.21      92.0000      9.59166
  32.22      84.0000      9.16515
  32.23      80.0000      8.94427
  32.24      72.0000      8.48528
  32.25      83.0000      9.11043
  32.26      85.0000      9.21954
  32.27      86.0000      9.27362
  32.28      76.0000      8.71780
  32.29      76.0000      8.71780
  32.30      79.0000      8.88819
  32.31      88.0000      9.38083
  32.32      58.0000      7.61577
  32.33      73.0000      8.54400
  32.34      62.0000      7.87401
  32.35      68.0000      8.24621
  32.36      83.0000      9.11043
  32.37      74.0000      8.60233
  32.38      77.0000      8.77496
  32.39      78.0000      8.83176
  32.40      70.0000      8.36660
  32.41      89.0000      9.43398
  32.42      70.0000      8.36660
  32.43      82.0000      9.05539
  32.44      79.0000      8.88819
  32.45      70.0000      8.36660
  32.46      80.0000      8.94427
  32.47      85.0000      9.21954
  32.48      85.0000      9.21954
  32.49      80.0000      8.94427
  32.50      72.0000      8.48528
  32.51      93.0000      9.64365
  32.52     101.0000     10.04988
  32.53     101.0000     10.04988
  32.54     108.0000     10.39230
  32.55     107.0000     10.34408
  32.56     126.0000     11.22497
  32.57     133.0000     11.53256
  32.58     120.0000     10.95445
  32.59     146.0000     12.08305
  32.60     153.0000     12.36932
  32.61     173.0000     13.15295
  32.62     195.0000     13.96424
  32.63     178.0000     13.34166
  32.64     188.0000     13.71131
  32.65     211.0000     14.52584
  32.66     182.0000     13.49074
  32.67     177.0000     13.30413
  32.68     192.0000     13.85641
  32.69     187.0000     13.67479
  32.70     177.0000     13.30413
  32.71     169.0000     13.00000
  32.72     164.0000     12.80625
  32.73     142.0000     11.91638
  32.74     151.0000     12.28821
  32.75     130.0000     11.40175
  32.76     130.0000     11.40175
  32.77     109.0000     10.44031
  32.78     106.0000     10.29563
  32.79     110.0000     10.48809
  32.80     107.0000     10.34408
  32.81      84.0000      9.16515
  32.82      93.0000      9.64365
  32.83     105.0000     10.24695
  32.84      85.0000      9.21954
  32.85      90.0000      9.48683
  32.86      77.0000      8.77496
  32.87      80.0000      8.94427
  32.88      83.0000      9.11043
  32.89      90.0000      9.48683
  32.90      78.0000      8.83176
  32.91      81.0000      9.00000
  32.92      85.0000      9.21954
  32.93      72.0000      8.48528
  32.94      75.0000      8.66025
  32.95      92.0000      9.59166
  32.96      84.0000      9.16515
  32.97      71.0000      8.42615
  32.98     103.0000     10.14889
  32.99      93.0000      9.64365
  33.00      87.0000      9.32738
  33.01      93.0000      9.64365
  33.02      91.0000      9.53939
  33.03     107.0000     10.34408
  33.04     113.0000     10.63015
  33.05     119.0000     10.90871
  33.06     113.0000     10.63015
  33.07     132.0000     11.48913
  33.08     108.0000     10.39230
  33.09     129.0000     11.35782
  33.10     113.0000     10.63015
  33.11     113.0000     10.63015
  33.12     141.0000     11.87434
  33.13     138.0000     11.74734
  33.14     163.0000     12.76715
  33.15     155.0000     12.44990
  33.16     162.0000     12.72792
  33.17     186.0000     13.63818
  33.18     172.0000     13.11488
  33.19     167.0000     12.92285
  33.20     174.0000     13.19091
  33.21     170.0000     13.03840
  33.22     164.0000     12.80625
  33.23     157.0000     12.52996
  33.24     141.0000     11.87434
  33.25     153.0000     12.36932
  33.26     150.0000     12.24745
  33.27     162.0000     12.72792
  33.28     145.0000     12.04159
  33.29     142.0000     11.91638
  33.30     151.0000     12.28821
  33.31     141.0000     11.87434
  33.32     131.0000     11.44552
  33.33     124.0000     11.13553
  33.34     109.0000     10.44031
  33.35      97.0000      9.84886
  33.36     126.0000     11.22497
  33.37     121.0000     11.00000
  33.38      95.0000      9.74679
  33.39      89.0000      9.43398
  33.40      99.0000      9.94987
  33.41     100.0000     10.00000
  33.42      95.0000      9.74679
  33.43     104.0000     10.19804
  33.44      99.0000      9.94987
  33.45      75.0000      8.66025
  33.46      93.0000      9.64365
  33.47      79.0000      8.88819
  33.48     104.0000     10.19804
  33.49      94.0000      9.69536
  33.50      83.0000      9.11043
  33.51      94.0000      9.69536
  33.52      88.0000      9.38083
  33.53      89.0000      9.43398
  33.54      82.0000      9.05539
  33.55      83.0000      9.11043
  33.56      84.0000      9.16515
  33.57      93.0000      9.64365
  33.58      89.0000      9.43398
  33.59      81.0000      9.00000
  33.60      97.0000      9.84886
  33.61     109.0000     10.44031
  33.62      92.0000      9.59166
  33.63     108.0000     10.39230
  33.64      93.0000      9.64365
  33.65      89.0000      9.43398
  33.66      89.0000      9.43398
  33.67      95.0000      9.74679
  33.68     105.0000     10.24695
  33.69     101.0000     10.04988
  33.70      88.0000      9.38083
  33.71     108.0000     10.39230
  33.72      90.0000      9.48683
  33.73     102.0000     10.09950
  33.74     104.0000     10.19804
  33.75     121.0000     11.00000
  33.76      92.0000      9.59166
  33.77     101.0000     10.04988
  33.78     112.0000     10.58300
  33.79     108.0000     10.39230
  33.80      91.0000      9.53939
  33.81     117.0000     10.81665
  33.82     111.0000     10.53565
  33.83     105.0000     10.24695
  33.84     117.0000     10.81665
  33.85     110.0000     10.48809
  33.86      96.0000      9.79796
  33.87     109.0000     10.44031
  33.88     102.0000     10.09950
  33.89      93.0000      9.64365
  33.90      99.0000      9.94987
  33.91      89.0000      9.43398
  33.92     110.0000     10.48809
  33.93      92.0000      9.59166
  33.94      76.0000      8.71780
  33.95      88.0000      9.38083
  33.96      92.0000      9.59166
  33.97      77.0000      8.77496
  33.98      89.0000      9.43398
  33.99      80.0000      8.94427
  34.00      74.0000      8.60233
  34.01      70.0000      8.36660
  34.02      80.0000      8.94427
  34.03      73.0000      8.54400
  34.04      81.0000      9.00000
  34.05      69.0000      8.30662
  34.06      79.0000      8.88819
  34.07      86.0000      9.27362
  34.08      74.0000      8.60233
  34.09      79.0000      8.88819
  34.10      51.0000      7.14143
  34.11      72.0000      8.48528
  34.12      64.0000      8.00000
  34.13      69.0000      8.30662
  34.14      81.0000      9.00000
  34.15      69.0000      8.30662
  34.16      68.0000      8.24621
  34.17      73.0000      8.54400
  34.18      65.0000      8.06226
  34.19      64.0000      8.00000
  34.20      57.0000      7.54983
  34.21      75.0000      8.66025
  34.22      87.0000      9.32738
  34.23      67.0000      8.18535
  34.24      86.0000      9.27362
  34.25      82.0000      9.05539
  34.26      75.0000      8.66025
  34.27      80.0000      8.94427
  34.28      59.0000      7.68115
  34.29      61.0000      7.81025
  34.30      74.0000      8.60233
  34.31      77.0000      8.77496
  34.32      72.0000      8.48528
  34.33      66.0000      8.12404
  34.34      58.0000      7.61577
  34.35      58.0000      7.61577
  34.36      78.0000      8.83176
  34.37      71.0000      8.42615
  34.38      72.0000      8.48528
  34.39      73.0000      8.54400
  34.40      73.0000      8.54400
  34.41      68.0000      8.24621
  34.42      65.0000      8.06226
  34.43      73.0000      8.54400
  34.44      80.0000      8.94427
  34.45      72.0000      8.48528
  34.46      63.0000      7.93725
  34.47      66.0000      8.12404
  34.48      60.0000      7.74597
  34.49      72.0000      8.48528
  34.50      59.0000      7.68115
  34.51      70.0000      8.36660
  34.52      70.0000      8.36660
  34.53      65.0000      8.06226
  34.54      66.0000      8.12404
  34.55      68.0000      8.24621
  34.56      62.0000      7.87401
  34.57      71.0000      8.42615
  34.58      76.0000      8.71780
  34.59      75.0000      8.66025
  34.60      78.0000      8.83176
  34.61      69.0000      8.30662
  34.62      72.0000      8.48528
  34.63      88.0000      9.38083
  34.64      74.0000      8.60233
  34.65      72.0000      8.48528
  34.66      61.0000      7.81025
  34.67      60.0000      7.74597
  34.68      71.0000      8.42615
  34.69      69.0000      8.30662
  34.70      62.0000      7.87401
  34.71      80.0000      8.94427
  34.72      59.0000      7.68115
  34.73      69.0000      8.30662
  34.74      79.0000      8.88819
  34.75      64.0000      8.00000
  34.76      56.0000      7.48331
  34.77      62.0000      7.87401
  34.78      75.0000      8.66025
  34.79      67.0000      8.18535
  34.80      75.0000      8.66025
  34.81      73.0000      8.54400
  34.82      66.0000      8.12404
  34.83      62.0000      7.87401
  34.84      79.0000      8.88819
  34.85      60.0000      7.74597
  34.86      64.0000      8.00000
  34.87      78.0000      8.83176
  34.88      65.0000      8.06226
  34.89      58.0000      7.61577
  34.90      76.0000      8.71780
  34.91      83.0000      9.11043
  34.92      77.0000      8.77496
  34.93      75.0000      8.66025
  34.94      73.0000      8.54400
  34.95      76.0000      8.71780
  34.96      70.0000      8.36660
  34.97      75.0000      8.66025
  34.98      82.0000      9.05539
  34.99      81.0000      9.00000
  35.00      71.0000      8.42615
  35.01      71.0000      8.42615
  35.02      77.0000      8.77496
  35.03      96.0000      9.79796
  35.04      91.0000      9.53939
  35.05      89.0000      9.43398
  35.06      95.0000      9.74679
  35.07      93.0000      9.64365
  35.08      99.0000      9.94987
  35.09     107.0000     10.34408
  35.10     105.0000     10.24695
  35.11     112.0000     10.58300
  35.12     102.0000     10.09950
  35.13     103.0000     10.14889
  35.14     131.0000     11.44552
  35.15     105.0000     10.24695
  35.16     110.0000     10.48809
  35.17     111.0000     10.53565
  35.18     122.0000     11.04536
  35.19     145.0000     12.04159
  35.20     111.0000     10.53565
  35.21     125.0000     11.18034
  35.22     137.0000     11.70470
  35.23     144.0000     12.00000
  35.24     166.0000     12.88410
  35.25     155.0000     12.44990
  35.26     164.0000     12.80625
  35.27     164.0000     12.80625
  35.28     176.0000     13.26650
  35.29     179.0000     13.37909
  35.30     183.0000     13.52775
  35.31     196.0000     14.00000
  35.32     225.0000     15.00000
  35.33     213.0000     14.59452
  35.34     218.0000     14.76482
  35.35     211.0000     14.52584
  35.36     197.0000     14.03567
  35.37     204.0000     14.28286
  35.38     199.0000     14.10674
  35.39     182.0000     13.49074
  35.40     167.0000     12.92285
  35.41     167.0000     12.92285
  35.42     174.0000     13.19091
  35.43     150.0000     12.24745
  35.44     156.0000     12.49000
  35.45     158.0000     12.56981
  35.46     134.0000     11.57584
  35.47     134.0000     11.57584
  35.48     133.0000     11.53256
  35.49     121.0000     11.00000
  35.50     110.0000     10.48809
  35.51     120.0000     10.95445
  35.52     105.0000     10.24695
  35.53     100.0000     10.00000
  35.54     123.0000     11.09054
  35.55     106.0000     10.29563
  35.56     117.0000     10.81665
  35.57     103.0000     10.14889
  35.58     113.0000     10.63015
  35.59     134.0000     11.57584
  35.60     125.0000     11.18034
  35.61     121.0000     11.00000
  35.62     123.0000     11.09054
  35.63     130.0000     11.40175
  35.64     140.0000     11.83216
  35.65     138.0000     11.74734
  35.66     164.0000     12.80625
  35.67     151.0000     12.28821
  35.68     160.0000     12.64911
  35.69     160.0000     12.64911
  35.70     181.0000     13.45362
  35.71     204.0000     14.28286
  35.72     201.0000     14.17745
  35.73     205.0000     14.31782
  35.74     207.0000     14.38750
  35.75     208.0000     14.42220
  35.76     207.0000     14.38750
  35.77     165.0000     12.84523
  35.78     168.0000     12.96148
  35.79     209.0000     14.45683
  35.80     156.0000     12.49000
  35.81     158.0000     12.56981
  35.82     178.0000     13.34166
  35.83     155.0000     12.44990
  35.84     155.0000     12.44990
  35.85     119.0000     10.90871
  35.86     139.0000     11.78983
  35.87     129.0000     11.35782
  35.88     116.0000     10.77033
  35.89      98.0000      9.89950
  35.90      92.0000      9.59166
  35.91      94.0000      9.69536
  35.92      96.0000      9.79796
  35.93      76.0000      8.71780
  35.94     100.0000     10.00000
  35.95      84.0000      9.16515
  35.96      70.0000      8.36660
  35.97      73.0000      8.54400
  35.98      78.0000      8.83176
  35.99      76.0000      8.71780
  36.00      75.0000      8.66025
  36.01      73.0000      8.54400
  36.02      86.0000      9.27362
  36.03      67.0000      8.18535
  36.04      86.0000      9.27362
  36.05      63.0000      7.93725
  36.06      81.0000      9.00000
  36.07      79.0000      8.88819
  36.08      67.0000      8.18535
  36.09      72.0000      8.48528
  36.10      70.0000      8.36660
  36.11      70.0000      8.36660
  36.12      71.0000      8.42615
  36.13      70.0000      8.36660
  36.14      64.0000      8.00000
  36.15      62.0000      7.87401
  36.16      64.0000      8.00000
  36.17      59.0000      7.68115
  36.18      60.0000      7.74597
  36.19      69.0000      8.30662
  36.20      61.0000      7.81025
  36.21      60.0000      7.74597
  36.22      53.0000      7.28011
  36.23      54.0000      7.34847
  36.24      58.0000      7.61577
  36.25      54.0000      7.34847
  36.26      67.0000      8.18535
  36.27      52.0000      7.21110
  36.28      60.0000      7.74597
  36.29      73.0000      8.54400
  36.30      81.0000      9.00000
  36.31      48.0000      6.92820
  36.32      53.0000      7.28011
  36.33      76.0000      8.71780
  36.34      57.0000      7.54983
  36.35      68.0000      8.24621
  36.36      56.0000      7.48331
  36.37      65.0000      8.06226
  36.38      70.0000      8.36660
  36.39      66.0000      8.12404
  36.40      55.0000      7.41620
  36.41      58.0000      7.61577
  36.42      67.0000      8.18535
  36.43      63.0000      7.93725
  36.44      73.0000      8.54400
  36.45      71.0000      8.42615
  36.46      65.0000      8.06226
  36.47      50.0000      7.07107
  36.48      69.0000      8.30662
  36.49      64.0000      8.00000
  36.50      65.0000      8.06226
  36.51      72.0000      8.48528
  36.52      62.0000      7.87401
  36.53      50.0000      7.07107
  36.54      69.0000      8.30662
  36.55      76.0000      8.71780
  36.56      66.0000      8.12404
  36.57      62.0000      7.87401
  36.58      62.0000      7.87401
  36.59      59.0000      7.68115
  36.60      65.0000      8.06226
  36.61      63.0000      7.93725
  36.62      56.0000      7.48331
  36.63      58.0000      7.61577
  36.64      59.0000      7.68115
  36.65      59.0000      7.68115
  36.66      60.0000      7.74597
  36.67      50.0000      7.07107
  36.68      63.0000      7.93725
  36.69      57.0000      7.54983
  36.70      46.0000      6.78233
  36.71      67.0000      8.18535
  36.72      59.0000      7.68115
  36.73      73.0000      8.54400
  36.74      52.0000      7.21110
  36.75      55.0000      7.41620
  36.76      74.0000      8.60233
  36.77      63.0000      7.93725
  36.78      58.0000      7.61577
  36.79      62.0000      7.87401
  36.80      52.0000      7.21110
  36.81      59.0000      7.68115
  36.82      62.0000      7.87401
  36.83      47.0000      6.85565
  36.84      67.0000      8.18535
  36.85      59.0000      7.68115
  36.86      59.0000      7.68115
  36.87      68.0000      8.24621
  36.88      62.0000      7.87401
  36.89      72.0000      8.48528
  36.90      69.0000      8.30662
  36.91      62.0000      7.87401
  36.92      61.0000      7.81025
  36.93      66.0000      8.12404
  36.94      64.0000      8.00000
  36.95      69.0000      8.30662
  36.96      67.0000      8.18535
  36.97      58.0000      7.61577
  36.98      65.0000      8.06226
  36.99      64.0000      8.00000
  37.00      77.0000      8.77496
  37.01      66.0000      8.12404
  37.02      61.0000      7.81025
  37.03      77.0000      8.77496
  37.04      54.0000      7.34847
  37.05      55.0000      7.41620
  37.06      66.0000      8.12404
  37.07      60.0000      7.74597
  37.08      55.0000      7.41620
  37.09      57.0000      7.54983
  37.10      55.0000      7.41620
  37.11      70.0000      8.36660
  37.12      66.0000      8.12404
  37.13      54.0000      7.34847
  37.14      58.0000      7.61577
  37.15      76.0000      8.71780
  37.16      71.0000      8.42615
  37.17      72.0000      8.48528
  37.18      73.0000      8.54400
  37.19      69.0000      8.30662
  37.20      76.0000      8.71780
  37.21      57.0000      7.54983
  37.22      58.0000      7.61577
  37.23      72.0000      8.48528
  37.24      71.0000      8.42615
  37.25      70.0000      8.36660
  37.26      60.0000      7.74597
  37.27      73.0000      8.54400
  37.28      65.0000      8.06226
  37.29      50.0000      7.07107
  37.30      69.0000      8.30662
  37.31      62.0000      7.87401
  37.32      77.0000      8.77496
  37.33      67.0000      8.18535
  37.34      68.0000      8.24621
  37.35      66.0000      8.12404
  37.36      61.0000      7.81025
  37.37      61.0000      7.81025
  37.38      68.0000      8.24621
  37.39      77.0000      8.77496
  37.40      69.0000      8.30662
  37.41      64.0000      8.00000
  37.42      82.0000      9.05539
  37.43      64.0000      8.00000
  37.44      81.0000      9.00000
  37.45      69.0000      8.30662
  37.46      66.0000      8.12404
  37.47      66.0000      8.12404
  37.48      72.0000      8.48528
  37.49      69.0000      8.30662
  37.50      80.0000      8.94427
  37.51      85.0000      9.21954
  37.52      76.0000      8.71780
  37.53      74.0000      8.60233
  37.54      94.0000      9.69536
  37.55      83.0000      9.11043
  37.56      89.0000      9.43398
  37.57      94.0000      9.69536
  37.58     101.0000     10.04988
  37.59      92.0000      9.59166
  37.60      77.0000      8.77496
  37.61     110.0000     10.48809
  37.62      89.0000      9.43398
  37.63      93.0000      9.64365
  37.64      97.0000      9.84886
  37.65      82.0000      9.05539
  37.66      85.0000      9.21954
  37.67      90.0000      9.48683
  37.68      93.0000      9.64365
  37.69      83.0000      9.11043
  37.70      61.0000      7.81025
  37.71      74.0000      8.60233
  37.72      93.0000      9.64365
  37.73      69.0000      8.30662
  37.74      61.0000      7.81025
  37.75      77.0000      8.77496
  37.76      66.0000      8.12404
  37.77      71.0000      8.42615
  37.78      74.0000      8.60233
  37.79      81.0000      9.00000
  37.80      84.0000      9.16515
  37.81      84.0000      9.16515
  37.82      72.0000      8.48528
  37.83      56.0000      7.48331
  37.84      73.0000      8.54400
  37.85      81.0000      9.00000
  37.86      62.0000      7.87401
  37.87      71.0000      8.42615
  37.88      66.0000      8.12404
  37.89      61.0000      7.81025
  37.90      64.0000      8.00000
  37.91      68.0000      8.24621
  37.92      60.0000      7.74597
  37.93      79.0000      8.88819
  37.94      63.0000      7.93725
  37.95      66.0000      8.12404
  37.96      73.0000      8.54400
  37.97      82.0000      9.05539
  37.98      64.0000      8.00000
  37.99      63.0000      7.93725
  38.00      63.0000      7.93725
  38.01      79.0000      8.88819
  38.02      64.0000      8.00000
  38.03      63.0000      7.93725
  38.04      60.0000      7.74597
  38.05      60.0000      7.74597
  38.06      61.0000      7.81025
  38.07      58.0000      7.61577
  38.08      48.0000      6.92820
  38.09      66.0000      8.12404
  38.10      69.0000      8.30662
  38.11      61.0000      7.81025
  38.12      56.0000      7.48331
  38.13      44.0000      6.63325
  38.14      53.0000      7.28011
  38.15      55.0000      7.41620
  38.16      56.0000      7.48331
  38.17      49.0000      7.00000
  38.18      58.0000      7.61577
  38.19      59.0000      7.68115
  38.20      53.0000      7.28011
  38.21      51.0000      7.14143
  38.22      51.0000      7.14143
  38.23      46.0000      6.78233
  38.24      56.0000      7.48331
  38.25      67.0000      8.18535
  38.26      56.0000      7.48331
  38.27      47.0000      6.85565
  38.28      55.0000      7.41620
  38.29      61.0000      7.81025
  38.30      60.0000      7.74597
  38.31      67.0000      8.18535
  38.32      59.0000      7.68115
  38.33      65.0000      8.06226
  38.34      79.0000      8.88819
  38.35      76.0000      8.71780
  38.36      55.0000      7.41620
  38.37      61.0000      7.81025
  38.38      64.0000      8.00000
  38.39      60.0000      7.74597
  38.40      53.0000      7.28011
  38.41      61.0000      7.81025
  38.42      62.0000      7.87401
  38.43      37.0000      6.08276
  38.44      53.0000      7.28011
  38.45      54.0000      7.34847
  38.46      67.0000      8.18535
  38.47      66.0000      8.12404
  38.48      66.0000      8.12404
  38.49      61.0000      7.81025
  38.50      52.0000      7.21110
  38.51      47.0000      6.85565
  38.52      64.0000      8.00000
  38.53      64.0000      8.00000
  38.54      50.0000      7.07107
  38.55      57.0000      7.54983
  38.56      62.0000      7.87401
  38.57      57.0000      7.54983
  38.58      57.0000      7.54983
  38.59      62.0000      7.87401
  38.60      55.0000      7.41620
  38.61      49.0000      7.00000
  38.62      53.0000      7.28011
  38.63      63.0000      7.93725
  38.64      54.0000      7.34847
  38.65      58.0000      7.61577
  38.66      45.0000      6.70820
  38.67      50.0000      7.07107
  38.68      57.0000      7.54983
  38.69      65.0000      8.06226
  38.70      70.0000      8.36660
  38.71      58.0000      7.61577
  38.72      57.0000      7.54983
  38.73      70.0000      8.36660
  38.74      56.0000      7.48331
  38.75      60.0000      7.74597
  38.76      56.0000      7.48331
  38.77      58.0000      7.61577
  38.78      61.0000      7.81025
  38.79      59.0000      7.68115
  38.80      53.0000      7.28011
  38.81      56.0000      7.48331
  38.82      54.0000      7.34847
  38.83      58.0000      7.61577
  38.84      62.0000      7.87401
  38.85      49.0000      7.00000
  38.86      62.0000      7.87401
  38.87      65.0000      8.06226
  38.88      50.0000      7.07107
  38.89      69.0000      8.30662
  38.90      52.0000      7.21110
  38.91      55.0000      7.41620
  38.92      48.0000      6.92820
  38.93      51.0000      7.14143
  38.94      49.0000      7.00000
  38.95      69.0000      8.30662
  38.96      67.0000      8.18535
  38.97      65.0000      8.06226
  38.98      60.0000      7.74597
  38.99      68.0000      8.24621
  39.00      51.0000      7.14143
  39.01      67.0000      8.18535
  39.02      51.0000      7.14143
  39.03      60.0000      7.74597
  39.04      53.0000      7.28011
  39.05      53.0000      7.28011
  39.06      66.0000      8.12404
  39.07      68.0000      8.24621
  39.08      57.0000      7.54983
  39.09      49.0000      7.00000
  39.10      68.0000      8.24621
  39.11      62.0000      7.87401
  39.12      67.0000      8.18535
  39.13      67.0000      8.18535
  39.14      58.0000      7.61577
  39.15      54.0000      7.34847
  39.16      59.0000      7.68115
  39.17      57.0000      7.54983
  39.18      64.0000      8.00000
  39.19      73.0000      8.54400
  39.20      61.0000      7.81025
  39.21      69.0000      8.30662
  39.22      55.0000      7.41620
  39.23      55.0000      7.41620
  39.24      67.0000      8.18535
  39.25      45.0000      6.70820
  39.26      56.0000      7.48331
  39.27      57.0000      7.54983
  39.28      68.0000      8.24621
  39.29      72.0000      8.48528
  39.30      64.0000      8.00000
  39.31      62.0000      7.87401
  39.32      53.0000      7.28011
  39.33      74.0000      8.60233
  39.34      69.0000      8.30662
  39.35      65.0000      8.06226
  39.36      80.0000      8.94427
  39.37      84.0000      9.16515
  39.38      90.0000      9.48683
  39.39     104.0000     10.19804
  39.40      96.0000      9.79796
  39.41     117.0000     10.81665
  39.42     106.0000     10.29563
  39.43      97.0000      9.84886
  39.44     119.0000     10.90871
  39.45     124.0000     11.13553
  39.46     117.0000     10.81665
  39.47     135.0000     11.61895
  39.48     157.0000     12.52996
  39.49     152.0000     12.32883
  39.50     142.0000     11.91638
  39.51     155.0000     12.44990
  39.52     186.0000     13.63818
  39.53     154.0000     12.40967
  39.54     145.0000     12.04159
  39.55     132.0000     11.48913
  39.56     140.0000     11.83216
  39.57     134.0000     11.57584
  39.58     147.0000     12.12436
  39.59     147.0000     12.12436
  39.60     126.0000     11.22497
  39.61     114.0000     10.67708
  39.62     118.0000     10.86278
  39.63      99.0000      9.94987
  39.64      95.0000      9.74679
  39.65     119.0000     10.90871
  39.66      96.0000      9.79796
  39.67      85.0000      9.21954
  39.68      90.0000      9.48683
  39.69      85.0000      9.21954
  39.70      71.0000      8.42615
  39.71      85.0000      9.21954
  39.72      78.0000      8.83176
  39.73      77.0000      8.77496
  39.74      80.0000      8.94427
  39.75      85.0000      9.21954
  39.76      82.0000      9.05539
  39.77      65.0000      8.06226
  39.78      72.0000      8.48528
  39.79      58.0000      7.61577
  39.80      60.0000      7.74597
  39.81      63.0000      7.93725
  39.82      63.0000      7.93725
  39.83      79.0000      8.88819
  39.84      59.0000      7.68115
  39.85      69.0000      8.30662
  39.86      66.0000      8.12404
  39.87      78.0000      8.83176
  39.88      64.0000      8.00000
  39.89      66.0000      8.12404
  39.90      68.0000      8.24621
  39.91      64.0000      8.00000
  39.92      69.0000      8.30662
  39.93      63.0000      7.93725
  39.94      56.0000      7.48331
  39.95      63.0000      7.93725
  39.96      73.0000      8.54400
  39.97      66.0000      8.12404
  39.98      60.0000      7.74597
  39.99      67.0000      8.18535
  40.00      63.0000      7.93725
  40.01      54.0000      7.34847
  40.02      65.0000      8.06226
  40.03      75.0000      8.66025
  40.04      80.0000      8.94427
  40.05      69.0000      8.30662
  40.06      60.0000      7.74597
  40.07      83.0000      9.11043
  40.08      60.0000      7.74597
  40.09      71.0000      8.42615
  40.10      80.0000      8.94427
  40.11      95.0000      9.74679
  40.12      77.0000      8.77496
  40.13      98.0000      9.89950
  40.14     104.0000     10.19804
  40.15     102.0000     10.09950
  40.16      99.0000      9.94987
  40.17     119.0000     10.90871
  40.18     104.0000     10.19804
  40.19     113.0000     10.63015
  40.20     116.0000     10.77033
  40.21     105.0000     10.24695
  40.22     120.0000     10.95445
  40.23     114.0000     10.67708
  40.24     113.0000     10.63015
  40.25     129.0000     11.35782
  40.26     126.0000     11.22497
  40.27     107.0000     10.34408
  40.28     110.0000     10.48809
  40.29     100.0000     10.00000
  40.30      85.0000      9.21954
  40.31      91.0000      9.53939
  40.32      76.0000      8.71780
  40.33      71.0000      8.42615
  40.34      78.0000      8.83176
  40.35      80.0000      8.94427
  40.36      72.0000      8.48528
  40.37      68.0000      8.24621
  40.38      72.0000      8.48528
  40.39      77.0000      8.77496
  40.40      71.0000      8.42615
  40.41      69.0000      8.30662
  40.42      67.0000      8.18535
  40.43      58.0000      7.61577
  40.44      59.0000      7.68115
  40.45      57.0000      7.54983
  40.46      63.0000      7.93725
  40.47      65.0000      8.06226
  40.48      70.0000      8.36660
  40.49      71.0000      8.42615
  40.50      65.0000      8.06226
  40.51      57.0000      7.54983
  40.52      62.0000      7.87401
  40.53      65.0000      8.06226
  40.54      71.0000      8.42615
  40.55      65.0000      8.06226
  40.56      69.0000      8.30662
  40.57      65.0000      8.06226
  40.58      79.0000      8.88819
  40.59      86.0000      9.27362
  40.60      81.0000      9.00000
  40.61      82.0000      9.05539
  40.62      96.0000      9.79796
  40.63      93.0000      9.64365
  40.64     101.0000     10.04988
  40.65      99.0000      9.94987
  40.66      97.0000      9.84886
  40.67      99.0000      9.94987
  40.68     102.0000     10.09950
  40.69      99.0000      9.94987
  40.70     107.0000     10.34408
  40.71      92.0000      9.59166
  40.72     100.0000     10.00000
  40.73     100.0000     10.00000
  40.74      99.0000      9.94987
  40.75      99.0000      9.94987
  40.76     108.0000     10.39230
  40.77      81.0000      9.00000
  40.78      94.0000      9.69536
  40.79     108.0000     10.39230
  40.80      97.0000      9.84886
  40.81      90.0000      9.48683
  40.82     101.0000     10.04988
  40.83      83.0000      9.11043
  40.84      82.0000      9.05539
  40.85      89.0000      9.43398
  40.86      99.0000      9.94987
  40.87      95.0000      9.74679
  40.88      96.0000      9.79796
  40.89     100.0000     10.00000
  40.90     101.0000     10.04988
  40.91      90.0000      9.48683
  40.92      85.0000      9.21954
  40.93     112.0000     10.58300
  40.94      92.0000      9.59166
  40.95      98.0000      9.89950
  40.96      76.0000      8.71780
  40.97      99.0000      9.94987
  40.98      99.0000      9.94987
  40.99      71.0000      8.42615
  41.00      82.0000      9.05539
  41.01      62.0000      7.87401
  41.02      62.0000      7.87401
  41.03      76.0000      8.71780
  41.04      82.0000      9.05539
  41.05      66.0000      8.12404
  41.06      74.0000      8.60233
  41.07      61.0000      7.81025
  41.08      61.0000      7.81025
  41.09      69.0000      8.30662
  41.10      74.0000      8.60233
  41.11      64.0000      8.00000
  41.12      60.0000      7.74597
  41.13      64.0000      8.00000
  41.14      59.0000      7.68115
  41.15      72.0000      8.48528
  41.16      77.0000      8.77496
  41.17      66.0000      8.12404
  41.18      71.0000      8.42615
  41.19      69.0000      8.30662
  41.20      57.0000      7.54983
  41.21      59.0000      7.68115
  41.22      72.0000      8.48528
  41.23      68.0000      8.24621
  41.24      62.0000      7.87401
  41.25      69.0000      8.30662
  41.26      76.0000      8.71780
  41.27      68.0000      8.24621
  41.28      86.0000      9.27362
  41.29      69.0000      8.30662
  41.30      72.0000      8.48528
  41.31      67.0000      8.18535
  41.32      63.0000      7.93725
  41.33      60.0000      7.74597
  41.34      56.0000      7.48331
  41.35      62.0000      7.87401
  41.36      71.0000      8.42615
  41.37      66.0000      8.12404
  41.38      55.0000      7.41620
  41.39      61.0000      7.81025
  41.40      47.0000      6.85565
  41.41      54.0000      7.34847
  41.42      55.0000      7.41620
  41.43      72.0000      8.48528
  41.44      64.0000      8.00000
  41.45      53.0000      7.28011
  41.46      59.0000      7.68115
  41.47      61.0000      7.81025
  41.48      44.0000      6.63325
  41.49      59.0000      7.68115
  41.50      51.0000      7.14143
  41.51      64.0000      8.00000
  41.52      58.0000      7.61577
  41.53      60.0000      7.74597
  41.54      62.0000      7.87401
  41.55      70.0000      8.36660
  41.56      72.0000      8.48528
  41.57      72.0000      8.48528
  41.58      68.0000      8.24621
  41.59      56.0000      7.48331
  41.60      57.0000      7.54983
  41.61      59.0000      7.68115
  41.62      74.0000      8.60233
  41.63      72.0000      8.48528
  41.64      79.0000      8.88819
  41.65      72.0000      8.48528
  41.66      59.0000      7.68115
  41.67      74.0000      8.60233
  41.68      93.0000      9.64365
  41.69      83.0000      9.11043
  41.70      84.0000      9.16515
  41.71      88.0000      9.38083
  41.72      96.0000      9.79796
  41.73      98.0000      9.89950
  41.74     109.0000     10.44031
  41.75     107.0000     10.34408
  41.76     109.0000     10.44031
  41.77     112.0000     10.58300
  41.78     137.0000     11.70470
  41.79     150.0000     12.24745
  41.80     154.0000     12.40967
  41.81     180.0000     13.41641
  41.82     187.0000     13.67479
  41.83     181.0000     13.45362
  41.84     163.0000     12.76715
  41.85     202.0000     14.21267
  41.86     248.0000     15.74802
  41.87     234.0000     15.29706
  41.88     221.0000     14.86607
  41.89     252.0000     15.87451
  41.90     242.0000     15.55635
  41.91     291.0000     17.05872
  41.92     297.0000     17.23369
  41.93     277.0000     16.64332
  41.94     266.0000     16.30951
  41.95     290.0000     17.02939
  41.96     276.0000     16.61325
  41.97     293.0000     17.11724
  41.98     281.0000     16.76305
  41.99     269.0000     16.40122
  42.00     279.0000     16.70329
  42.01     292.0000     17.08801
  42.02     279.0000     16.70329
  42.03     273.0000     16.52271
  42.04     259.0000     16.09348
  42.05     237.0000     15.39480
  42.06     252.0000     15.87451
  42.07     253.0000     15.90597
  42.08     223.0000     14.93318
  42.09     178.0000     13.34166
  42.10     176.0000     13.26650
  42.11     173.0000     13.15295
  42.12     156.0000     12.49000
  42.13     145.0000     12.04159
  42.14     128.0000     11.31371
  42.15     139.0000     11.78983
  42.16     121.0000     11.00000
  42.17     117.0000     10.81665
  42.18     111.0000     10.53565
  42.19     113.0000     10.63015
  42.20     102.0000     10.09950
  42.21      94.0000      9.69536
  42.22      89.0000      9.43398
  42.23      85.0000      9.21954
  42.24      85.0000      9.21954
  42.25      75.0000      8.66025
  42.26      70.0000      8.36660
  42.27      79.0000      8.88819
  42.28      80.0000      8.94427
  42.29      66.0000      8.12404
  42.30      64.0000      8.00000
  42.31      66.0000      8.12404
  42.32      57.0000      7.54983
  42.33      61.0000      7.81025
  42.34      67.0000      8.18535
  42.35      67.0000      8.18535
  42.36      77.0000      8.77496
  42.37      76.0000      8.71780
  42.38      60.0000      7.74597
  42.39      67.0000      8.18535
  42.40      74.0000      8.60233
  42.41      68.0000      8.24621
  42.42      64.0000      8.00000
  42.43      58.0000      7.61577
  42.44      69.0000      8.30662
  42.45      60.0000      7.74597
  42.46      60.0000      7.74597
  42.47      65.0000      8.06226
  42.48      70.0000      8.36660
  42.49      61.0000      7.81025
  42.50      62.0000      7.87401
  42.51      54.0000      7.34847
  42.52      57.0000      7.54983
  42.53      60.0000      7.74597
  42.54      59.0000      7.68115
  42.55      55.0000      7.41620
  42.56      60.0000      7.74597
  42.57      86.0000      9.27362
  42.58      64.0000      8.00000
  42.59      64.0000      8.00000
  42.60      69.0000      8.30662
  42.61      66.0000      8.12404
  42.62      64.0000      8.00000
  42.63      63.0000      7.93725
  42.64      44.0000      6.63325
  42.65      49.0000      7.00000
  42.66      61.0000      7.81025
  42.67      74.0000      8.60233
  42.68      75.0000      8.66025
  42.69      70.0000      8.36660
  42.70      60.0000      7.74597
  42.71      78.0000      8.83176
  42.72      60.0000      7.74597
  42.73      65.0000      8.06226
  42.74      74.0000      8.60233
  42.75      66.0000      8.12404
  42.76      67.0000      8.18535
  42.77      69.0000      8.30662
  42.78      67.0000      8.18535
  42.79      84.0000      9.16515
  42.80      75.0000      8.66025
  42.81      75.0000      8.66025
  42.82      76.0000      8.71780
  42.83      77.0000      8.77496
  42.84      78.0000      8.83176
  42.85      91.0000      9.53939
  42.86      73.0000      8.54400
  42.87      78.0000      8.83176
  42.88      95.0000      9.74679
  42.89      99.0000      9.94987
  42.90     107.0000     10.34408
  42.91     113.0000     10.63015
  42.92     126.0000     11.22497
  42.93     121.0000     11.00000
  42.94     124.0000     11.13553
  42.95     129.0000     11.35782
  42.96     149.0000     12.20656
  42.97     174.0000     13.19091
  42.98     163.0000     12.76715
  42.99     155.0000     12.44990
  43.00     167.0000     12.92285
  43.01     174.0000     13.19091
  43.02     182.0000     13.49074
  43.03     179.0000     13.37909
  43.04     164.0000     12.80625
  43.05     172.0000     13.11488
  43.06     150.0000     12.24745
  43.07     145.0000     12.04159
  43.08     148.0000     12.16553
  43.09     129.0000     11.35782
  43.10     102.0000     10.09950
  43.11     109.0000     10.44031
  43.12     103.0000     10.14889
  43.13     103.0000     10.14889
  43.14     100.0000     10.00000
  43.15      81.0000      9.00000
  43.16      80.0000      8.94427
  43.17      86.0000      9.27362
  43.18      66.0000      8.12404
  43.19      76.0000      8.71780
  43.20      70.0000      8.36660
  43.21      61.0000      7.81025
  43.22      63.0000      7.93725
  43.23      50.0000      7.07107
  43.24      61.0000      7.81025
  43.25      62.0000      7.87401
  43.26      65.0000      8.06226
  43.27      48.0000      6.92820
  43.28      57.0000      7.54983
  43.29      56.0000      7.48331
  43.30      48.0000      6.92820
  43.31      56.0000      7.48331
  43.32      66.0000      8.12404
  43.33      66.0000      8.12404
  43.34      59.0000      7.68115
  43.35      55.0000      7.41620
  43.36      57.0000      7.54983
  43.37      59.0000      7.68115
  43.38      60.0000      7.74597
  43.39      57.0000      7.54983
  43.40      63.0000      7.93725
  43.41      52.0000      7.21110
  43.42      70.0000      8.36660
  43.43      63.0000      7.93725
  43.44      65.0000      8.06226
  43.45      46.0000      6.78233
  43.46      63.0000      7.93725
  43.47      55.0000      7.41620
  43.48      51.0000      7.14143
  43.49      58.0000      7.61577
  43.50      73.0000      8.54400
  43.51      61.0000      7.81025
  43.52      56.0000      7.48331
  43.53      55.0000      7.41620
  43.54      54.0000      7.34847
  43.55      60.0000      7.74597
  43.56      53.0000      7.28011
  43.57      56.0000      7.48331
  43.58      63.0000      7.93725
  43.59      53.0000      7.28011
  43.60      33.0000      5.74456
  43.61      57.0000      7.54983
  43.62      58.0000      7.61577
  43.63      63.0000      7.93725
  43.64      56.0000      7.48331
  43.65      70.0000      8.36660
  43.66      63.0000      7.93725
  43.67      57.0000      7.54983
  43.68      60.0000      7.74597
  43.69      47.0000      6.85565
  43.70      64.0000      8.00000
  43.71      66.0000      8.12404
  43.72      55.0000      7.41620
  43.73      57.0000      7.54983
  43.74      65.0000      8.06226
  43.75      63.0000      7.93725
  43.76      59.0000      7.68115
  43.77      59.0000      7.68115
  43.78      63.0000      7.93725
  43.79      63.0000      7.93725
  43.80      57.0000      7.54983
  43.81      58.0000      7.61577
  43.82      67.0000      8.18535
  43.83      59.0000      7.68115
  43.84      58.0000      7.61577
  43.85      65.0000      8.06226
  43.86      73.0000      8.54400
  43.87      64.0000      8.00000
  43.88      61.0000      7.81025
  43.89      78.0000      8.83176
  43.90      65.0000      8.06226
  43.91      52.0000      7.21110
  43.92      78.0000      8.83176
  43.93      70.0000      8.36660
  43.94      72.0000      8.48528
  43.95      77.0000      8.77496
  43.96      80.0000      8.94427
  43.97      67.0000      8.18535
  43.98      71.0000      8.42615
  43.99      75.0000      8.66025
  44.00      66.0000      8.12404
  44.01      62.0000      7.87401
  44.02      79.0000      8.88819
  44.03      63.0000      7.93725
  44.04      58.0000      7.61577
  44.05      57.0000      7.54983
  44.06      73.0000      8.54400
  44.07      73.0000      8.54400
  44.08      72.0000      8.48528
  44.09      65.0000      8.06226
  44.10      71.0000      8.42615
  44.11      76.0000      8.71780
  44.12      57.0000      7.54983
  44.13      66.0000      8.12404
  44.14      62.0000      7.87401
  44.15      63.0000      7.93725
  44.16      56.0000      7.48331
  44.17      59.0000      7.68115
  44.18      72.0000      8.48528
  44.19      64.0000      8.00000
  44.20      53.0000      7.28011
  44.21      62.0000      7.87401
  44.22      53.0000      7.28011
  44.23      65.0000      8.06226
  44.24      66.0000      8.12404
  44.25      56.0000      7.48331
  44.26      55.0000      7.41620
  44.27      61.0000      7.81025
  44.28      50.0000      7.07107
  44.29      59.0000      7.68115
  44.30      75.0000      8.66025
  44.31      61.0000      7.81025
  44.32      67.0000      8.18535
  44.33      78.0000      8.83176
  44.34      81.0000      9.00000
  44.35      71.0000      8.42615
  44.36      76.0000      8.71780
  44.37      65.0000      8.06226
  44.38      76.0000      8.71780
  44.39      78.0000      8.83176
  44.40      75.0000      8.66025
  44.41      84.0000      9.16515
  44.42      69.0000      8.30662
  44.43      77.0000      8.77496
  44.44      81.0000      9.00000
  44.45      90.0000      9.48683
  44.46      83.0000      9.11043
  44.47      88.0000      9.38083
  44.48      75.0000      8.66025
  44.49      86.0000      9.27362
  44.50      89.0000      9.43398
  44.51      87.0000      9.32738
  44.52      90.0000      9.48683
  44.53      98.0000      9.89950
  44.54     100.0000     10.00000
  44.55     122.0000     11.04536
  44.56      97.0000      9.84886
  44.57     109.0000     10.44031
  44.58     109.0000     10.44031
  44.59      98.0000      9.89950
  44.60     126.0000     11.22497
  44.61     104.0000     10.19804
  44.62     125.0000     11.18034
  44.63     122.0000     11.04536
  44.64     120.0000     10.95445
  44.65     130.0000     11.40175
  44.66     135.0000     11.61895
  44.67     125.0000     11.18034
  44.68     128.0000     11.31371
  44.69     131.0000     11.44552
  44.70     152.0000     12.32883
  44.71     129.0000     11.35782
  44.72     128.0000     11.31371
  44.73     143.0000     11.95826
  44.74     142.0000     11.91638
  44.75     130.0000     11.40175
  44.76     113.0000     10.63015
  44.77     133.0000     11.53256
  44.78      99.0000      9.94987
  44.79     130.0000     11.40175
  44.80     128.0000     11.31371
  44.81     118.0000     10.86278
  44.82     121.0000     11.00000
  44.83     129.0000     11.35782
  44.84     115.0000     10.72381
  44.85     111.0000     10.53565
  44.86     141.0000     11.87434
  44.87     109.0000     10.44031
  44.88     109.0000     10.44031
  44.89     113.0000     10.63015
  44.90     119.0000     10.90871
  44.91     112.0000     10.58300
  44.92     114.0000     10.67708
  44.93     111.0000     10.53565
  44.94     109.0000     10.44031
  44.95     132.0000     11.48913
  44.96     122.0000     11.04536
  44.97     136.0000     11.66190
  44.98     133.0000     11.53256
  44.99     151.0000     12.28821
  45.00     143.0000     11.95826
  45.01     148.0000     12.16553
  45.02     133.0000     11.53256
  45.03     153.0000     12.36932
  45.04     163.0000     12.76715
  45.05     173.0000     13.15295
  45.06     173.0000     13.15295
  45.07     169.0000     13.00000
  45.08     170.0000     13.03840
  45.09     227.0000     15.06652
  45.10     193.0000     13.89244
  45.11     172.0000     13.11488
  45.12     199.0000     14.10674
  45.13     225.0000     15.00000
  45.14     221.0000     14.86607
  45.15     218.0000     14.76482
  45.16     228.0000     15.09967
  45.17     240.0000     15.49193
  45.18     212.0000     14.56022
  45.19     225.0000     15.00000
  45.20     213.0000     14.59452
  45.21     197.0000     14.03567
  45.22     197.0000     14.03567
  45.23     183.0000     13.52775
  45.24     195.0000     13.96424
  45.25     188.0000     13.71131
  45.26     174.0000     13.19091
  45.27     168.0000     12.96148
  45.28     159.0000     12.60952
  45.29     153.0000     12.36932
  45.30     144.0000     12.00000
  45.31     148.0000     12.16553
  45.32     112.0000     10.58300
  45.33     110.0000     10.48809
  45.34     115.0000     10.72381
  45.35     109.0000     10.44031
  45.36     101.0000     10.04988
  45.37      84.0000      9.16515
  45.38      92.0000      9.59166
  45.39      84.0000      9.16515
  45.40      70.0000      8.36660
  45.41      81.0000      9.00000
  45.42      87.0000      9.32738
  45.43      70.0000      8.36660
  45.44      74.0000      8.60233
  45.45      84.0000      9.16515
  45.46      63.0000      7.93725
  45.47      70.0000      8.36660
  45.48      78.0000      8.83176
  45.49      67.0000      8.18535
  45.50      69.0000      8.30662
  45.51      62.0000      7.87401
  45.52      60.0000      7.74597
  45.53      64.0000      8.00000
  45.54      66.0000      8.12404
  45.55      57.0000      7.54983
  45.56      55.0000      7.41620
  45.57      65.0000      8.06226
  45.58      61.0000      7.81025
  45.59      68.0000      8.24621
  45.60      50.0000      7.07107
  45.61      44.0000      6.63325
  45.62      64.0000      8.00000
  45.63      63.0000      7.93725
  45.64      61.0000      7.81025
  45.65      50.0000      7.07107
  45.66      54.0000      7.34847
  45.67      60.0000      7.74597
  45.68      59.0000      7.68115
  45.69      59.0000      7.68115
  45.70      53.0000      7.28011
  45.71      58.0000      7.61577
  45.72      58.0000      7.61577
  45.73      64.0000      8.00000
  45.74      59.0000      7.68115
  45.75      50.0000      7.07107
  45.76      55.0000      7.41620
  45.77      56.0000      7.48331
  45.78      56.0000      7.48331
  45.79      62.0000      7.87401
  45.80      62.0000      7.87401
  45.81      56.0000      7.48331
  45.82      60.0000      7.74597
  45.83      52.0000      7.21110
  45.84      58.0000      7.61577
  45.85      60.0000      7.74597
  45.86      68.0000      8.24621
  45.87      70.0000      8.36660
  45.88      50.0000      7.07107
  45.89      62.0000      7.87401
  45.90      72.0000      8.48528
  45.91      55.0000      7.41620
  45.92      66.0000      8.12404
  45.93      57.0000      7.54983
  45.94      55.0000      7.41620
  45.95      61.0000      7.81025
  45.96      68.0000      8.24621
  45.97      48.0000      6.92820
  45.98      72.0000      8.48528
  45.99      60.0000      7.74597
  46.00      72.0000      8.48528
  46.01      69.0000      8.30662
  46.02      67.0000      8.18535
  46.03      73.0000      8.54400
  46.04      62.0000      7.87401
  46.05      82.0000      9.05539
  46.06      83.0000      9.11043
  46.07      80.0000      8.94427
  46.08      82.0000      9.05539
  46.09      61.0000      7.81025
  46.10      92.0000      9.59166
  46.11      76.0000      8.71780
  46.12      79.0000      8.88819
  46.13      97.0000      9.84886
  46.14      75.0000      8.66025
  46.15      80.0000      8.94427
  46.16      92.0000      9.59166
  46.17      88.0000      9.38083
  46.18      89.0000      9.43398
  46.19      93.0000      9.64365
  46.20      86.0000      9.27362
  46.21      77.0000      8.77496
  46.22      78.0000      8.83176
  46.23     107.0000     10.34408
  46.24      82.0000      9.05539
  46.25      96.0000      9.79796
  46.26      86.0000      9.27362
  46.27      87.0000      9.32738
  46.28      82.0000      9.05539
  46.29      74.0000      8.60233
  46.30      93.0000      9.64365
  46.31      72.0000      8.48528
  46.32      84.0000      9.16515
  46.33      86.0000      9.27362
  46.34      85.0000      9.21954
  46.35      98.0000      9.89950
  46.36      85.0000      9.21954
  46.37      81.0000      9.00000
  46.38      67.0000      8.18535
  46.39      81.0000      9.00000
  46.40      80.0000      8.94427
  46.41      80.0000      8.94427
  46.42      90.0000      9.48683
  46.43      88.0000      9.38083
  46.44      75.0000      8.66025
  46.45      69.0000      8.30662
  46.46      88.0000      9.38083
  46.47      84.0000      9.16515
  46.48      78.0000      8.83176
  46.49      80.0000      8.94427
  46.50      69.0000      8.30662
  46.51      76.0000      8.71780
  46.52      76.0000      8.71780
  46.53      67.0000      8.18535
  46.54      65.0000      8.06226
  46.55      74.0000      8.60233
  46.56      78.0000      8.83176
  46.57      82.0000      9.05539
  46.58      59.0000      7.68115
  46.59      70.0000      8.36660
  46.60      79.0000      8.88819
  46.61      74.0000      8.60233
  46.62      71.0000      8.42615
  46.63      56.0000      7.48331
  46.64      75.0000      8.66025
  46.65      46.0000      6.78233
  46.66      58.0000      7.61577
  46.67      63.0000      7.93725
  46.68      52.0000      7.21110
  46.69      60.0000      7.74597
  46.70      62.0000      7.87401
  46.71      63.0000      7.93725
  46.72      57.0000      7.54983
  46.73      60.0000      7.74597
  46.74      67.0000      8.18535
  46.75      69.0000      8.30662
  46.76      60.0000      7.74597
  46.77      79.0000      8.88819
  46.78      63.0000      7.93725
  46.79      73.0000      8.54400
  46.80      68.0000      8.24621
  46.81      65.0000      8.06226
  46.82      63.0000      7.93725
  46.83      68.0000      8.24621
  46.84      76.0000      8.71780
  46.85      76.0000      8.71780
  46.86      74.0000      8.60233
  46.87      62.0000      7.87401
  46.88      81.0000      9.00000
  46.89      74.0000      8.60233
  46.90      77.0000      8.77496
  46.91      66.0000      8.12404
  46.92      70.0000      8.36660
  46.93      76.0000      8.71780
  46.94      74.0000      8.60233
  46.95      64.0000      8.00000
  46.96      69.0000      8.30662
  46.97      73.0000      8.54400
  46.98      68.0000      8.24621
  46.99      68.0000      8.24621
  47.00      62.0000      7.87401
  47.01      58.0000      7.61577
  47.02      73.0000      8.54400
  47.03      68.0000      8.24621
  47.04      69.0000      8.30662
  47.05      81.0000      9.00000
  47.06      68.0000      8.24621
  47.07      73.0000      8.54400
  47.08      60.0000      7.74597
  47.09      72.0000      8.48528
  47.10      68.0000      8.24621
  47.11      62.0000      7.87401
  47.12      68.0000      8.24621
  47.13      66.0000      8.12404
  47.14      65.0000      8.06226
  47.15      69.0000      8.30662
  47.16      68.0000      8.24621
  47.17      71.0000      8.42615
  47.18      71.0000      8.42615
  47.19      85.0000      9.21954
  47.20      71.0000      8.42615
  47.21      88.0000      9.38083
  47.22      71.0000      8.42615
  47.23      67.0000      8.18535
  47.24      81.0000      9.00000
  47.25      79.0000      8.88819
  47.26      81.0000      9.00000
  47.27      60.0000      7.74597
  47.28      69.0000      8.30662
  47.29      77.0000      8.77496
  47.30      89.0000      9.43398
  47.31      59.0000      7.68115
  47.32      79.0000      8.88819
  47.33      79.0000      8.88819
  47.34      77.0000      8.77496
  47.35      60.0000      7.74597
  47.36      60.0000      7.74597
  47.37      72.0000      8.48528
  47.38      66.0000      8.12404
  47.39      61.0000      7.81025
  47.40      69.0000      8.30662
  47.41      57.0000      7.54983
  47.42      58.0000      7.61577
  47.43      65.0000      8.06226
  47.44      65.0000      8.06226
  47.45      73.0000      8.54400
  47.46      67.0000      8.18535
  47.47      71.0000      8.42615
  47.48      62.0000      7.87401
  47.49      71.0000      8.42615
  47.50      61.0000      7.81025
  47.51      62.0000      7.87401
  47.52      69.0000      8.30662
  47.53      58.0000      7.61577
  47.54      65.0000      8.06226
  47.55      60.0000      7.74597
  47.56      60.0000      7.74597
  47.57      65.0000      8.06226
  47.58      72.0000      8.48528
  47.59      72.0000      8.48528
  47.60      76.0000      8.71780
  47.61      61.0000      7.81025
  47.62      73.0000      8.54400
  47.63      62.0000      7.87401
  47.64      69.0000      8.30662
  47.65      84.0000      9.16515
  47.66      83.0000      9.11043
  47.67      68.0000      8.24621
  47.68      77.0000      8.77496
  47.69      74.0000      8.60233
  47.70      73.0000      8.54400
  47.71      79.0000      8.88819
  47.72      77.0000      8.77496
  47.73      69.0000      8.30662
  47.74      74.0000      8.60233
  47.75      80.0000      8.94427
  47.76      77.0000      8.77496
  47.77      81.0000      9.00000
  47.78      75.0000      8.66025
  47.79      85.0000      9.21954
  47.80      65.0000      8.06226
  47.81      84.0000      9.16515
  47.82      94.0000      9.69536
  47.83      80.0000      8.94427
  47.84      75.0000      8.66025
  47.85      84.0000      9.16515
  47.86      82.0000      9.05539
  47.87      88.0000      9.38083
  47.88      78.0000      8.83176
  47.89      93.0000      9.64365
  47.90      93.0000      9.64365
  47.91      95.0000      9.74679
  47.92      86.0000      9.27362
  47.93      91.0000      9.53939
  47.94      80.0000      8.94427
  47.95      84.0000      9.16515
  47.96      79.0000      8.88819
  47.97      89.0000      9.43398
  47.98     107.0000     10.34408
  47.99      94.0000      9.69536
  48.00      94.0000      9.69536
  48.01     117.0000     10.81665
  48.02     109.0000     10.44031
  48.03     129.0000     11.35782
  48.04     100.0000     10.00000
  48.05     111.0000     10.53565
  48.06     118.0000     10.86278
  48.07     150.0000     12.24745
  48.08     153.0000     12.36932
  48.09     125.0000     11.18034
  48.10     145.0000     12.04159
  48.11     126.0000     11.22497
  48.12     144.0000     12.00000
  48.13     157.0000     12.52996
  48.14     134.0000     11.57584
  48.15     146.0000     12.08305
  48.16     156.0000     12.49000
  48.17     154.0000     12.40967
  48.18     139.0000     11.78983
  48.19     139.0000     11.78983
  48.20     146.0000     12.08305
  48.21     135.0000     11.61895
  48.22     152.0000     12.32883
  48.23     138.0000     11.74734
  48.24     129.0000     11.35782
  48.25     129.0000     11.35782
  48.26     121.0000     11.00000
  48.27     124.0000     11.13553
  48.28     107.0000     10.34408
  48.29     135.0000     11.61895
  48.30     121.0000     11.00000
  48.31      89.0000      9.43398
  48.32     108.0000     10.39230
  48.33      99.0000      9.94987
  48.34     120.0000     10.95445
  48.35      92.0000      9.59166
  48.36      94.0000      9.69536
  48.37     103.0000     10.14889
  48.38      88.0000      9.38083
  48.39      87.0000      9.32738
  48.40      83.0000      9.11043
  48.41      92.0000      9.59166
  48.42      71.0000      8.42615
  48.43      87.0000      9.32738
  48.44      91.0000      9.53939
  48.45      89.0000      9.43398
  48.46      89.0000      9.43398
  48.47      91.0000      9.53939
  48.48      91.0000      9.53939
  48.49      86.0000      9.27362
  48.50      98.0000      9.89950
  48.51     102.0000     10.09950
  48.52     109.0000     10.44031
  48.53      95.0000      9.74679
  48.54      95.0000      9.74679
  48.55      94.0000      9.69536
  48.56     107.0000     10.34408
  48.57     102.0000     10.09950
  48.58     105.0000     10.24695
  48.59      91.0000      9.53939
  48.60      81.0000      9.00000
  48.61      73.0000      8.54400
  48.62      98.0000      9.89950
  48.63      92.0000      9.59166
  48.64      78.0000      8.83176
  48.65      71.0000      8.42615
  48.66      71.0000      8.42615
  48.67      78.0000      8.83176
  48.68      71.0000      8.42615
  48.69      58.0000      7.61577
  48.70      89.0000      9.43398
  48.71      73.0000      8.54400
  48.72      64.0000      8.00000
  48.73      76.0000      8.71780
  48.74      74.0000      8.60233
  48.75      67.0000      8.18535
  48.76      83.0000      9.11043
  48.77      66.0000      8.12404
  48.78      85.0000      9.21954
  48.79      61.0000      7.81025
  48.80      73.0000      8.54400
  48.81      79.0000      8.88819
  48.82      82.0000      9.05539
  48.83      67.0000      8.18535
  48.84      69.0000      8.30662
  48.85      64.0000      8.00000
  48.86      83.0000      9.11043
  48.87      73.0000      8.54400
  48.88      68.0000      8.24621
  48.89      75.0000      8.66025
  48.90      81.0000      9.00000
  48.91      70.0000      8.36660
  48.92      68.0000      8.24621
  48.93      93.0000      9.64365
  48.94      71.0000      8.42615
  48.95      55.0000      7.41620
  48.96      66.0000      8.12404
  48.97      69.0000      8.30662
  48.98      68.0000      8.24621
  48.99      73.0000      8.54400
  49.00      71.0000      8.42615
  49.01      74.0000      8.60233
  49.02      80.0000      8.94427
  49.03      57.0000      7.54983
  49.04      69.0000      8.30662
  49.05      52.0000      7.21110
  49.06      68.0000      8.24621
  49.07      72.0000      8.48528
  49.08      76.0000      8.71780
  49.09      70.0000      8.36660
  49.10      57.0000      7.54983
  49.11      66.0000      8.12404
  49.12      57.0000      7.54983
  49.13      60.0000      7.74597
  49.14      66.0000      8.12404
  49.15      72.0000      8.48528
  49.16      54.0000      7.34847
  49.17      56.0000      7.48331
  49.18      64.0000      8.00000
  49.19      66.0000      8.12404
  49.20      63.0000      7.93725
  49.21      63.0000      7.93725
  49.22      59.0000      7.68115
  49.23      58.0000      7.61577
  49.24      48.0000      6.92820
  49.25      63.0000      7.93725
  49.26      59.0000      7.68115
  49.27      53.0000      7.28011
  49.28      67.0000      8.18535
  49.29      62.0000      7.87401
  49.30      55.0000      7.41620
  49.31      58.0000      7.61577
  49.32      44.0000      6.63325
  49.33      63.0000      7.93725
  49.34      57.0000      7.54983
  49.35      58.0000      7.61577
  49.36      58.0000      7.61577
  49.37      69.0000      8.30662
  49.38      67.0000      8.18535
  49.39      58.0000      7.61577
  49.40      65.0000      8.06226
  49.41      58.0000      7.61577
  49.42      73.0000      8.54400
  49.43      64.0000      8.00000
  49.44      56.0000      7.48331
  49.45      64.0000      8.00000
  49.46      62.0000      7.87401
  49.47      79.0000      8.88819
  49.48      74.0000      8.60233
  49.49      78.0000      8.83176
  49.50      84.0000      9.16515
  49.51      82.0000      9.05539
  49.52      89.0000      9.43398
  49.53      98.0000      9.89950
  49.54      85.0000      9.21954
  49.55     108.0000     10.39230
  49.56      88.0000      9.38083
  49.57     102.0000     10.09950
  49.58     107.0000     10.34408
  49.59     112.0000     10.58300
  49.60     101.0000     10.04988
  49.61     101.0000     10.04988
  49.62     114.0000     10.67708
  49.63     108.0000     10.39230
  49.64     110.0000     10.48809
  49.65     109.0000     10.44031
  49.66     102.0000     10.09950
  49.67      99.0000      9.94987
  49.68      98.0000      9.89950
  49.69     102.0000     10.09950
  49.70      94.0000      9.69536
  49.71      75.0000      8.66025
  49.72      84.0000      9.16515
  49.73      95.0000      9.74679
  49.74      84.0000      9.16515
  49.75      80.0000      8.94427
  49.76      79.0000      8.88819
  49.77      79.0000      8.88819
  49.78      59.0000      7.68115
  49.79      69.0000      8.30662
  49.80      65.0000      8.06226
  49.81      74.0000      8.60233
  49.82      63.0000      7.93725
  49.83      63.0000      7.93725
  49.84      63.0000      7.93725
  49.85      69.0000      8.30662
  49.86      67.0000      8.18535
  49.87      58.0000      7.61577
  49.88      58.0000      7.61577
  49.89      63.0000      7.93725
  49.90      59.0000      7.68115
  49.91      56.0000      7.48331
  49.92      53.0000      7.28011
  49.93      67.0000      8.18535
  49.94      50.0000      7.07107
  49.95      60.0000      7.74597
  49.96      43.0000      6.55744
  49.97      52.0000      7.21110
  49.98      61.0000      7.81025
  49.99      57.0000      7.54983
  50.00      66.0000      8.12404
  50.01      53.0000      7.28011
  50.02      53.0000      7.28011
  50.03      56.0000      7.48331
  50.04      56.0000      7.48331
  50.05      65.0000      8.06226
  50.06      81.0000      9.00000
  50.07      66.0000      8.12404
  50.08      74.0000      8.60233
  50.09      69.0000      8.30662
  50.10      86.0000      9.27362
  50.11      73.0000      8.54400
  50.12      95.0000      9.74679
  50.13      83.0000      9.11043
  50.14      74.0000      8.60233
  50.15      83.0000      9.11043
  50.16      81.0000      9.00000
  50.17      64.0000      8.00000
  50.18      88.0000      9.38083
  50.19      97.0000      9.84886
  50.20      83.0000      9.11043
  50.21      86.0000      9.27362
  50.22      69.0000      8.30662
  50.23      97.0000      9.84886
  50.24      93.0000      9.64365
  50.25     104.0000     10.19804
  50.26      97.0000      9.84886
  50.27      79.0000      8.88819
  50.28      80.0000      8.94427
  50.29      80.0000      8.94427
  50.30      74.0000      8.60233
  50.31      70.0000      8.36660
  50.32      62.0000      7.87401
  50.33      71.0000      8.42615
  50.34      73.0000      8.54400
  50.35      94.0000      9.69536
  50.36      81.0000      9.00000
  50.37      49.0000      7.00000
  50.38      53.0000      7.28011
  50.39      56.0000      7.48331
  50.40      64.0000      8.00000
  50.41      59.0000      7.68115
  50.42      60.0000      7.74597
  50.43      62.0000      7.87401
  50.44      61.0000      7.81025
  50.45      58.0000      7.61577
  50.46      52.0000      7.21110
  50.47      59.0000      7.68115
  50.48      62.0000      7.87401
  50.49      64.0000      8.00000
  50.50      60.0000      7.74597
  50.51      61.0000      7.81025
  50.52      80.0000      8.94427
  50.53      59.0000      7.68115
  50.54      54.0000      7.34847
  50.55      53.0000      7.28011
  50.56      59.0000      7.68115
  50.57      55.0000      7.41620
  50.58      56.0000      7.48331
  50.59      49.0000      7.00000
  50.60      51.0000      7.14143
  50.61      57.0000      7.54983
  50.62      61.0000      7.81025
  50.63      52.0000      7.21110
  50.64      64.0000      8.00000
  50.65      59.0000      7.68115
  50.66      56.0000      7.48331
  50.67      58.0000      7.61577
  50.68      46.0000      6.78233
  50.69      62.0000      7.87401
  50.70      59.0000      7.68115
  50.71      64.0000      8.00000
  50.72      54.0000      7.34847
  50.73      62.0000      7.87401
  50.74      67.0000      8.18535
  50.75      43.0000      6.55744
  50.76      61.0000      7.81025
  50.77      52.0000      7.21110
  50.78      43.0000      6.55744
  50.79      58.0000      7.61577
  50.80      52.0000      7.21110
  50.81      58.0000      7.61577
  50.82      54.0000      7.34847
  50.83      56.0000      7.48331
  50.84      49.0000      7.00000
  50.85      62.0000      7.87401
  50.86      71.0000      8.42615
  50.87      56.0000      7.48331
  50.88      39.0000      6.24500
  50.89      55.0000      7.41620
  50.90      59.0000      7.68115
  50.91      56.0000      7.48331
  50.92      60.0000      7.74597
  50.93      56.0000      7.48331
  50.94      67.0000      8.18535
  50.95      70.0000      8.36660
  50.96      70.0000      8.36660
  50.97      54.0000      7.34847
  50.98      49.0000      7.00000
  50.99      68.0000      8.24621
  51.00      46.0000      6.78233
  51.01      62.0000      7.87401
  51.02      66.0000      8.12404
  51.03      45.0000      6.70820
  51.04      53.0000      7.28011
  51.05      65.0000      8.06226
  51.06      69.0000      8.30662
  51.07      55.0000      7.41620
  51.08      52.0000      7.21110
  51.09      63.0000      7.93725
  51.10      62.0000      7.87401
  51.11      64.0000      8.00000
  51.12      46.0000      6.78233
  51.13      62.0000      7.87401
  51.14      58.0000      7.61577
  51.15      72.0000      8.48528
  51.16      62.0000      7.87401
  51.17      64.0000      8.00000
  51.18      67.0000      8.18535
  51.19      62.0000      7.87401
  51.20      62.0000      7.87401
  51.21      64.0000      8.00000
  51.22      80.0000      8.94427
  51.23      68.0000      8.24621
  51.24      65.0000      8.06226
  51.25      71.0000      8.42615
  51.26      71.0000      8.42615
  51.27      65.0000      8.06226
  51.28      73.0000      8.54400
  51.29      72.0000      8.48528
  51.30      72.0000      8.48528
  51.31      62.0000      7.87401
  51.32      73.0000      8.54400
  51.33      57.0000      7.54983
  51.34      62.0000      7.87401
  51.35      63.0000      7.93725
  51.36      76.0000      8.71780
  51.37      66.0000      8.12404
  51.38      63.0000      7.93725
  51.39      64.0000      8.00000
  51.40      65.0000      8.06226
  51.41      54.0000      7.34847
  51.42      82.0000      9.05539
  51.43      59.0000      7.68115
  51.44      60.0000      7.74597
  51.45      76.0000      8.71780
  51.46      69.0000      8.30662
  51.47      43.0000      6.55744
  51.48      62.0000      7.87401
  51.49      76.0000      8.71780
  51.50      68.0000      8.24621
  51.51      57.0000      7.54983
  51.52      62.0000      7.87401
  51.53      61.0000      7.81025
  51.54      68.0000      8.24621
  51.55      69.0000      8.30662
  51.56      64.0000      8.00000
  51.57      55.0000      7.41620
  51.58      67.0000      8.18535
  51.59      57.0000      7.54983
  51.60      67.0000      8.18535
  51.61      76.0000      8.71780
  51.62      74.0000      8.60233
  51.63      69.0000      8.30662
  51.64      69.0000      8.30662
  51.65      57.0000      7.54983
  51.66      65.0000      8.06226
  51.67      83.0000      9.11043
  51.68      76.0000      8.71780
  51.69      81.0000      9.00000
  51.70      77.0000      8.77496
  51.71      84.0000      9.16515
  51.72      88.0000      9.38083
  51.73      93.0000      9.64365
  51.74      82.0000      9.05539
  51.75     104.0000     10.19804
  51.76     110.0000     10.48809
  51.77     114.0000     10.67708
  51.78     114.0000     10.67708
  51.79     115.0000     10.72381
  51.80     120.0000     10.95445
  51.81     118.0000     10.86278
  51.82     115.0000     10.72381
  51.83     141.0000     11.87434
  51.84     114.0000     10.67708
  51.85     120.0000     10.95445
  51.86     121.0000     11.00000
  51.87     126.0000     11.22497
  51.88      94.0000      9.69536
  51.89     114.0000     10.67708
  51.90     107.0000     10.34408
  51.91      94.0000      9.69536
  51.92     108.0000     10.39230
  51.93      95.0000      9.74679
  51.94      96.0000      9.79796
  51.95      96.0000      9.79796
  51.96      87.0000      9.32738
  51.97      96.0000      9.79796
  51.98      95.0000      9.74679
  51.99      95.0000      9.74679
  52.00      85.0000      9.21954
  52.01      87.0000      9.32738
  52.02      79.0000      8.88819
  52.03      89.0000      9.43398
  52.04      68.0000      8.24621
  52.05      80.0000      8.94427
  52.06      90.0000      9.48683
  52.07      86.0000      9.27362
  52.08      84.0000      9.16515
  52.09      91.0000      9.53939
  52.10      78.0000      8.83176
  52.11      89.0000      9.43398
  52.12      87.0000      9.32738
  52.13      82.0000      9.05539
  52.14      92.0000      9.59166
  52.15      78.0000      8.83176
  52.16      91.0000      9.53939
  52.17      87.0000      9.32738
  52.18      96.0000      9.79796
  52.19      85.0000      9.21954
  52.20      93.0000      9.64365
  52.21     120.0000     10.95445
  52.22     101.0000     10.04988
  52.23     114.0000     10.67708
  52.24     117.0000     10.81665
  52.25     109.0000     10.44031
  52.26     116.0000     10.77033
  52.27     107.0000     10.34408
  52.28     125.0000     11.18034
  52.29     116.0000     10.77033
  52.30     112.0000     10.58300
  52.31     104.0000     10.19804
  52.32      96.0000      9.79796
  52.33     111.0000     10.53565
  52.34      99.0000      9.94987
  52.35     109.0000     10.44031
  52.36      94.0000      9.69536
  52.37      96.0000      9.79796
  52.38      82.0000      9.05539
  52.39      95.0000      9.74679
  52.40     107.0000     10.34408
  52.41      85.0000      9.21954
  52.42     103.0000     10.14889
  52.43      79.0000      8.88819
  52.44      95.0000      9.74679
  52.45      91.0000      9.53939
  52.46      91.0000      9.53939
  52.47      81.0000      9.00000
  52.48      90.0000      9.48683
  52.49      92.0000      9.59166
  52.50     114.0000     10.67708
  52.51     104.0000     10.19804
  52.52      98.0000      9.89950
  52.53     111.0000     10.53565
  52.54     125.0000     11.18034
  52.55     110.0000     10.48809
  52.56     108.0000     10.39230
  52.57     125.0000     11.18034
  52.58     118.0000     10.86278
  52.59     125.0000     11.18034
  52.60     124.0000     11.13553
  52.61      94.0000      9.69536
  52.62     119.0000     10.90871
  52.63     134.0000     11.57584
  52.64      99.0000      9.94987
  52.65     120.0000     10.95445
  52.66     111.0000     10.53565
  52.67      99.0000      9.94987
  52.68      98.0000      9.89950
  52.69      90.0000      9.48683
  52.70      84.0000      9.16515
  52.71      76.0000      8.71780
  52.72      74.0000      8.60233
  52.73      75.0000      8.66025
  52.74      69.0000      8.30662
  52.75      67.0000      8.18535
  52.76      64.0000      8.00000
  52.77      63.0000      7.93725
  52.78      69.0000      8.30662
  52.79      63.0000      7.93725
  52.80      66.0000      8.12404
  52.81      65.0000      8.06226
  52.82      62.0000      7.87401
  52.83      68.0000      8.24621
  52.84      48.0000      6.92820
  52.85      47.0000      6.85565
  52.86      56.0000      7.48331
  52.87      53.0000      7.28011
  52.88      46.0000      6.78233
  52.89      64.0000      8.00000
  52.90      57.0000      7.54983
  52.91      44.0000      6.63325
  52.92      54.0000      7.34847
  52.93      45.0000      6.70820
  52.94      46.0000      6.78233
  52.95      60.0000      7.74597
  52.96      50.0000      7.07107
  52.97      47.0000      6.85565
  52.98      46.0000      6.78233
  52.99      49.0000      7.00000
  53.00      59.0000      7.68115
  53.01      52.0000      7.21110
  53.02      56.0000      7.48331
  53.03      53.0000      7.28011
  53.04      46.0000      6.78233
  53.05      52.0000      7.21110
  53.06      58.0000      7.61577
  53.07      46.0000      6.78233
  53.08      47.0000      6.85565
  53.09      45.0000      6.70820
  53.10      61.0000      7.81025
  53.11      46.0000      6.78233
  53.12      48.0000      6.92820
  53.13      58.0000      7.61577
  53.14      43.0000      6.55744
  53.15      46.0000      6.78233
  53.16      61.0000      7.81025
  53.17      53.0000      7.28011
  53.18      44.0000      6.63325
  53.19      56.0000      7.48331
  53.20      50.0000      7.07107
  53.21      56.0000      7.48331
  53.22      45.0000      6.70820
  53.23      52.0000      7.21110
  53.24      65.0000      8.06226
  53.25      52.0000      7.21110
  53.26      65.0000      8.06226
  53.27      64.0000      8.00000
  53.28      71.0000      8.42615
  53.29      69.0000      8.30662
  53.30      66.0000      8.12404
  53.31      62.0000      7.87401
  53.32      64.0000      8.00000
  53.33      68.0000      8.24621
  53.34      77.0000      8.77496
  53.35      75.0000      8.66025
  53.36      65.0000      8.06226
  53.37      67.0000      8.18535
  53.38      91.0000      9.53939
  53.39      91.0000      9.53939
  53.40      92.0000      9.59166
  53.41      71.0000      8.42615
  53.42      87.0000      9.32738
  53.43      84.0000      9.16515
  53.44      90.0000      9.48683
  53.45      91.0000      9.53939
  53.46      84.0000      9.16515
  53.47      89.0000      9.43398
  53.48      90.0000      9.48683
  53.49      89.0000      9.43398
  53.50      98.0000      9.89950
  53.51      92.0000      9.59166
  53.52     106.0000     10.29563
  53.53     101.0000     10.04988
  53.54      89.0000      9.43398
  53.55      80.0000      8.94427
  53.56      80.0000      8.94427
  53.57      75.0000      8.66025
  53.58      74.0000      8.60233
  53.59      64.0000      8.00000
  53.60      67.0000      8.18535
  53.61      80.0000      8.94427
  53.62      63.0000      7.93725
  53.63      69.0000      8.30662
  53.64      74.0000      8.60233
  53.65      71.0000      8.42615
  53.66      64.0000      8.00000
  53.67      71.0000      8.42615
  53.68      67.0000      8.18535
  53.69      63.0000      7.93725
  53.70      71.0000      8.42615
  53.71      54.0000      7.34847
  53.72      66.0000      8.12404
  53.73      65.0000      8.06226
  53.74      70.0000      8.36660
  53.75      61.0000      7.81025
  53.76      54.0000      7.34847
  53.77      67.0000      8.18535
  53.78      58.0000      7.61577
  53.79      60.0000      7.74597
  53.80      72.0000      8.48528
  53.81      64.0000      8.00000
  53.82      74.0000      8.60233
  53.83      54.0000      7.34847
  53.84      70.0000      8.36660
  53.85      65.0000      8.06226
  53.86      70.0000      8.36660
  53.87      60.0000      7.74597
  53.88      55.0000      7.41620
  53.89      51.0000      7.14143
  53.90      68.0000      8.24621
  53.91      56.0000      7.48331
  53.92      57.0000      7.54983
  53.93      59.0000      7.68115
  53.94      63.0000      7.93725
  53.95      68.0000      8.24621
  53.96      75.0000      8.66025
  53.97      53.0000      7.28011
  53.98      75.0000      8.66025
  53.99      65.0000      8.06226
  54.00      71.0000      8.42615
  54.01      64.0000      8.00000
  54.02      59.0000      7.68115
  54.03      59.0000      7.68115
  54.04      63.0000      7.93725
  54.05      77.0000      8.77496
  54.06      64.0000      8.00000
  54.07      67.0000      8.18535
  54.08      65.0000      8.06226
  54.09      79.0000      8.88819
  54.10      81.0000      9.00000
  54.11      69.0000      8.30662
  54.12      73.0000      8.54400
  54.13      93.0000      9.64365
  54.14      81.0000      9.00000
  54.15      82.0000      9.05539
  54.16      80.0000      8.94427
  54.17      89.0000      9.43398
  54.18      65.0000      8.06226
  54.19      90.0000      9.48683
  54.20      83.0000      9.11043
  54.21      80.0000      8.94427
  54.22      75.0000      8.66025
  54.23      82.0000      9.05539
  54.24      76.0000      8.71780
  54.25      85.0000      9.21954
  54.26      73.0000      8.54400
  54.27      66.0000      8.12404
  54.28      68.0000      8.24621
  54.29      72.0000      8.48528
  54.30      62.0000      7.87401
  54.31      67.0000      8.18535
  54.32      54.0000      7.34847
  54.33      67.0000      8.18535
  54.34      75.0000      8.66025
  54.35      72.0000      8.48528
  54.36      60.0000      7.74597
  54.37      68.0000      8.24621
  54.38      72.0000      8.48528
  54.39      58.0000      7.61577
  54.40      56.0000      7.48331
  54.41      59.0000      7.68115
  54.42      55.0000      7.41620
  54.43      60.0000      7.74597
  54.44      58.0000      7.61577
  54.45      57.0000      7.54983
  54.46      62.0000      7.87401
  54.47      65.0000      8.06226
  54.48      49.0000      7.00000
  54.49      57.0000      7.54983
  54.50      56.0000      7.48331
  54.51      64.0000      8.00000
  54.52      66.0000      8.12404
  54.53      58.0000      7.61577
  54.54      48.0000      6.92820
  54.55      56.0000      7.48331
  54.56      48.0000      6.92820
  54.57      55.0000      7.41620
  54.58      61.0000      7.81025
  54.59      46.0000      6.78233
  54.60      53.0000      7.28011
  54.61      36.0000      6.00000
  54.62      55.0000      7.41620
  54.63      58.0000      7.61577
  54.64      56.0000      7.48331
  54.65      61.0000      7.81025
  54.66      48.0000      6.92820
  54.67      52.0000      7.21110
  54.68      58.0000      7.61577
  54.69      60.0000      7.74597
  54.70      52.0000      7.21110
  54.71      40.0000      6.32456
  54.72      47.0000      6.85565
  54.73      43.0000      6.55744
  54.74      49.0000      7.00000
  54.75      54.0000      7.34847
  54.76      50.0000      7.07107
  54.77      49.0000      7.00000
  54.78      64.0000      8.00000
  54.79      69.0000      8.30662
  54.80      59.0000      7.68115
  54.81      50.0000      7.07107
  54.82      54.0000      7.34847
  54.83      52.0000      7.21110
  54.84      57.0000      7.54983
  54.85      57.0000      7.54983
  54.86      56.0000      7.48331
  54.87      44.0000      6.63325
  54.88      48.0000      6.92820
  54.89      75.0000      8.66025
  54.90      58.0000      7.61577
  54.91      76.0000      8.71780
  54.92      63.0000      7.93725
  54.93      57.0000      7.54983
  54.94      61.0000      7.81025
  54.95      65.0000      8.06226
  54.96      53.0000      7.28011
  54.97      61.0000      7.81025
  54.98      67.0000      8.18535
  54.99      61.0000      7.81025
  55.00      73.0000      8.54400
  55.01      59.0000      7.68115
  55.02      60.0000      7.74597
  55.03      64.0000      8.00000
  55.04      74.0000      8.60233
  55.05      68.0000      8.24621
  55.06      76.0000      8.71780
  55.07      77.0000      8.77496
  55.08      66.0000      8.12404
  55.09      74.0000      8.60233
  55.10      78.0000      8.83176
  55.11      93.0000      9.64365
  55.12      83.0000      9.11043
  55.13      80.0000      8.94427
  55.14      92.0000      9.59166
  55.15      86.0000      9.27362
  55.16      87.0000      9.32738
  55.17      89.0000      9.43398
  55.18      89.0000      9.43398
  55.19      79.0000      8.88819
  55.20      78.0000      8.83176
  55.21      74.0000      8.60233
  55.22      83.0000      9.11043
  55.23      74.0000      8.60233
  55.24      86.0000      9.27362
  55.25      73.0000      8.54400
  55.26      79.0000      8.88819
  55.27      63.0000      7.93725
  55.28      66.0000      8.12404
  55.29      65.0000      8.06226
  55.30      67.0000      8.18535
  55.31      66.0000      8.12404
  55.32      58.0000      7.61577
  55.33      56.0000      7.48331
  55.34      62.0000      7.87401
  55.35      54.0000      7.34847
  55.36      47.0000      6.85565
  55.37      60.0000      7.74597
  55.38      67.0000      8.18535
  55.39      58.0000      7.61577
  55.40      47.0000      6.85565
  55.41      49.0000      7.00000
  55.42      65.0000      8.06226
  55.43      59.0000      7.68115
  55.44      53.0000      7.28011
  55.45      73.0000      8.54400
  55.46      57.0000      7.54983
  55.47      49.0000      7.00000
  55.48      65.0000      8.06226
  55.49      60.0000      7.74597
  55.50      52.0000      7.21110
  55.51      50.0000      7.07107
  55.52      63.0000      7.93725
  55.53      49.0000      7.00000
  55.54      54.0000      7.34847
  55.55      72.0000      8.48528
  55.56      59.0000      7.68115
  55.57      59.0000      7.68115
  55.58      54.0000      7.34847
  55.59      54.0000      7.34847
  55.60      64.0000      8.00000
  55.61      71.0000      8.42615
  55.62      59.0000      7.68115
  55.63      69.0000      8.30662
  55.64      53.0000      7.28011
  55.65      70.0000      8.36660
  55.66      76.0000      8.71780
  55.67      60.0000      7.74597
  55.68      65.0000      8.06226
  55.69      73.0000      8.54400
  55.70      77.0000      8.77496
  55.71      75.0000      8.66025
  55.72      62.0000      7.87401
  55.73      74.0000      8.60233
  55.74      77.0000      8.77496
  55.75      59.0000      7.68115
  55.76      67.0000      8.18535
  55.77      59.0000      7.68115
  55.78      70.0000      8.36660
  55.79      68.0000      8.24621
  55.80      67.0000      8.18535
  55.81      81.0000      9.00000
  55.82      85.0000      9.21954
  55.83     108.0000     10.39230
  55.84     100.0000     10.00000
  55.85      83.0000      9.11043
  55.86     109.0000     10.44031
  55.87     133.0000     11.53256
  55.88     108.0000     10.39230
  55.89     129.0000     11.35782
  55.90     124.0000     11.13553
  55.91     156.0000     12.49000
  55.92     153.0000     12.36932
  55.93     179.0000     13.37909
  55.94     182.0000     13.49074
  55.95     144.0000     12.00000
  55.96     151.0000     12.28821
  55.97     172.0000     13.11488
  55.98     166.0000     12.88410
  55.99     195.0000     13.96424
  56.00     170.0000     13.03840
  56.01     141.0000     11.87434
  56.02     171.0000     13.07670
  56.03     138.0000     11.74734
  56.04     166.0000     12.88410
  56.05     117.0000     10.81665
  56.06     130.0000     11.40175
  56.07     131.0000     11.44552
  56.08      94.0000      9.69536
  56.09     100.0000     10.00000
  56.10      99.0000      9.94987
  56.11      88.0000      9.38083
  56.12      90.0000      9.48683
  56.13      85.0000      9.21954
  56.14      68.0000      8.24621
  56.15      79.0000      8.88819
  56.16      68.0000      8.24621
  56.17      66.0000      8.12404
  56.18      55.0000      7.41620
  56.19      64.0000      8.00000
  56.20      81.0000      9.00000
  56.21      71.0000      8.42615
  56.22      45.0000      6.70820
  56.23      60.0000      7.74597
  56.24      59.0000      7.68115
  56.25      58.0000      7.61577
  56.26      49.0000      7.00000
  56.27      50.0000      7.07107
  56.28      50.0000      7.07107
  56.29      64.0000      8.00000
  56.30      53.0000      7.28011
  56.31      59.0000      7.68115
  56.32      64.0000      8.00000
  56.33      54.0000      7.34847
  56.34      59.0000      7.68115
  56.35      52.0000      7.21110
  56.36      55.0000      7.41620
  56.37      42.0000      6.48074
  56.38      50.0000      7.07107
  56.39      59.0000      7.68115
  56.40      45.0000      6.70820
  56.41      48.0000      6.92820
  56.42      53.0000      7.28011
  56.43      57.0000      7.54983
  56.44      48.0000      6.92820
  56.45      53.0000      7.28011
  56.46      54.0000      7.34847
  56.47      46.0000      6.78233
  56.48      53.0000      7.28011
  56.49      38.0000      6.16441
  56.50      57.0000      7.54983
  56.51      45.0000      6.70820
  56.52      48.0000      6.92820
  56.53      43.0000      6.55744
  56.54      42.0000      6.48074
  56.55      50.0000      7.07107
  56.56      58.0000      7.61577
  56.57      50.0000      7.07107
  56.58      48.0000      6.92820
  56.59      44.0000      6.63325
  56.60      56.0000      7.48331
  56.61      53.0000      7.28011
  56.62      58.0000      7.61577
  56.63      44.0000      6.63325
  56.64      43.0000      6.55744
  56.65      58.0000      7.61577
  56.66      60.0000      7.74597
  56.67      50.0000      7.07107
  56.68      48.0000      6.92820
  56.69      59.0000      7.68115
  56.70      46.0000      6.78233
  56.71      52.0000      7.21110
  56.72      54.0000      7.34847
  56.73      52.0000      7.21110
  56.74      53.0000      7.28011
  56.75      52.0000      7.21110
  56.76      46.0000      6.78233
  56.77      64.0000      8.00000
  56.78      36.0000      6.00000
  56.79      57.0000      7.54983
  56.80      61.0000      7.81025
  56.81      49.0000      7.00000
  56.82      62.0000      7.87401
  56.83      53.0000      7.28011
  56.84      63.0000      7.93725
  56.85      57.0000      7.54983
  56.86      49.0000      7.00000
  56.87      56.0000      7.48331
  56.88      60.0000      7.74597
  56.89      57.0000      7.54983
  56.90      61.0000      7.81025
  56.91      57.0000      7.54983
  56.92      49.0000      7.00000
  56.93      61.0000      7.81025
  56.94      54.0000      7.34847
  56.95      51.0000      7.14143
  56.96      60.0000      7.74597
  56.97      46.0000      6.78233
  56.98      68.0000      8.24621
  56.99      71.0000      8.42615
  57.00      69.0000      8.30662
  57.01      81.0000      9.00000
  57.02      64.0000      8.00000
  57.03      75.0000      8.66025
  57.04      68.0000      8.24621
  57.05      72.0000      8.48528
  57.06      78.0000      8.83176
  57.07      82.0000      9.05539
  57.08      63.0000      7.93725
  57.09      84.0000      9.16515
  57.10      75.0000      8.66025
  57.11      83.0000      9.11043
  57.12      64.0000      8.00000
  57.13      81.0000      9.00000
  57.14      70.0000      8.36660
  57.15      52.0000      7.21110
  57.16      77.0000      8.77496
  57.17      68.0000      8.24621
  57.18      76.0000      8.71780
  57.19      61.0000      7.81025
  57.20      72.0000      8.48528
  57.21      59.0000      7.68115
  57.22      62.0000      7.87401
  57.23      61.0000      7.81025
  57.24      69.0000      8.30662
  57.25      64.0000      8.00000
  57.26      82.0000      9.05539
  57.27      64.0000      8.00000
  57.28      55.0000      7.41620
  57.29      70.0000      8.36660
  57.30      72.0000      8.48528
  57.31      63.0000      7.93725
  57.32      75.0000      8.66025
  57.33      70.0000      8.36660
  57.34      56.0000      7.48331
  57.35      58.0000      7.61577
  57.36      58.0000      7.61577
  57.37      61.0000      7.81025
  57.38      55.0000      7.41620
  57.39      64.0000      8.00000
  57.40      68.0000      8.24621
  57.41      62.0000      7.87401
  57.42      53.0000      7.28011
  57.43      85.0000      9.21954
  57.44      67.0000      8.18535
  57.45      67.0000      8.18535
  57.46      71.0000      8.42615
  57.47      58.0000      7.61577
  57.48      55.0000      7.41620
  57.49      62.0000      7.87401
  57.50      62.0000      7.87401
  57.51      65.0000      8.06226
  57.52      47.0000      6.85565
  57.53      52.0000      7.21110
  57.54      69.0000      8.30662
  57.55      75.0000      8.66025
  57.56      72.0000      8.48528
  57.57      73.0000      8.54400
  57.58      54.0000      7.34847
  57.59      82.0000      9.05539
  57.60      63.0000      7.93725
  57.61      69.0000      8.30662
  57.62      69.0000      8.30662
  57.63      59.0000      7.68115
  57.64      74.0000      8.60233
  57.65      71.0000      8.42615
  57.66      62.0000      7.87401
  57.67      65.0000      8.06226
  57.68      78.0000      8.83176
  57.69      56.0000      7.48331
  57.70      78.0000      8.83176
  57.71      79.0000      8.88819
  57.72      59.0000      7.68115
  57.73      57.0000      7.54983
  57.74      57.0000      7.54983
  57.75      70.0000      8.36660
  57.76      64.0000      8.00000
  57.77      68.0000      8.24621
  57.78      58.0000      7.61577
  57.79      53.0000      7.28011
  57.80      61.0000      7.81025
  57.81      64.0000      8.00000
  57.82      73.0000      8.54400
  57.83      70.0000      8.36660
  57.84      57.0000      7.54983
  57.85      41.0000      6.40312
  57.86      62.0000      7.87401
  57.87      70.0000      8.36660
  57.88      52.0000      7.21110
  57.89      54.0000      7.34847
  57.90      68.0000      8.24621
  57.91      60.0000      7.74597
  57.92      61.0000      7.81025
  57.93      57.0000      7.54983
  57.94      64.0000      8.00000
  57.95      57.0000      7.54983
  57.96      55.0000      7.41620
  57.97      60.0000      7.74597
  57.98      53.0000      7.28011
  57.99      58.0000      7.61577
  58.00      54.0000      7.34847
  58.01      57.0000      7.54983
  58.02      56.0000      7.48331
  58.03      58.0000      7.61577
  58.04      70.0000      8.36660
  58.05      57.0000      7.54983
  58.06      44.0000      6.63325
  58.07      57.0000      7.54983
  58.08      52.0000      7.21110
  58.09      53.0000      7.28011
  58.10      57.0000      7.54983
  58.11      52.0000      7.21110
  58.12      55.0000      7.41620
  58.13      65.0000      8.06226
  58.14      68.0000      8.24621
  58.15      67.0000      8.18535
  58.16      74.0000      8.60233
  58.17      55.0000      7.41620
  58.18      71.0000      8.42615
  58.19      66.0000      8.12404
  58.20      71.0000      8.42615
  58.21      55.0000      7.41620
  58.22      69.0000      8.30662
  58.23      68.0000      8.24621
  58.24      60.0000      7.74597
  58.25      60.0000      7.74597
  58.26      75.0000      8.66025
  58.27      75.0000      8.66025
  58.28      62.0000      7.87401
  58.29      63.0000      7.93725
  58.30      56.0000      7.48331
  58.31      62.0000      7.87401
  58.32      57.0000      7.54983
  58.33      58.0000      7.61577
  58.34      47.0000      6.85565
  58.35      62.0000      7.87401
  58.36      75.0000      8.66025
  58.37      53.0000      7.28011
  58.38      55.0000      7.41620
  58.39      54.0000      7.34847
  58.40      58.0000      7.61577
  58.41      58.0000      7.61577
  58.42      52.0000      7.21110
  58.43      68.0000      8.24621
  58.44      62.0000      7.87401
  58.45      54.0000      7.34847
  58.46      55.0000      7.41620
  58.47      68.0000      8.24621
  58.48      66.0000      8.12404
  58.49      47.0000      6.85565
  58.50      49.0000      7.00000
  58.51      64.0000      8.00000
  58.52      52.0000      7.21110
  58.53      66.0000      8.12404
  58.54      59.0000      7.68115
  58.55      71.0000      8.42615
  58.56      74.0000      8.60233
  58.57      61.0000      7.81025
  58.58      55.0000      7.41620
  58.59      66.0000      8.12404
  58.60      54.0000      7.34847
  58.61      62.0000      7.87401
  58.62      50.0000      7.07107
  58.63      54.0000      7.34847
  58.64      68.0000      8.24621
  58.65      65.0000      8.06226
  58.66      67.0000      8.18535
  58.67      62.0000      7.87401
  58.68      57.0000      7.54983
  58.69      58.0000      7.61577
  58.70      67.0000      8.18535
  58.71      66.0000      8.12404
  58.72      58.0000      7.61577
  58.73      60.0000      7.74597
  58.74      58.0000      7.61577
  58.75      63.0000      7.93725
  58.76      63.0000      7.93725
  58.77      72.0000      8.48528
  58.78      60.0000      7.74597
  58.79      61.0000      7.81025
  58.80      61.0000      7.81025
  58.81      67.0000      8.18535
  58.82      64.0000      8.00000
  58.83      52.0000      7.21110
  58.84      52.0000      7.21110
  58.85      55.0000      7.41620
  58.86      53.0000      7.28011
  58.87      60.0000      7.74597
  58.88      49.0000      7.00000
  58.89      55.0000      7.41620
  58.90      51.0000      7.14143
  58.91      41.0000      6.40312
  58.92      50.0000      7.07107
  58.93      50.0000      7.07107
  58.94      65.0000      8.06226
  58.95      59.0000      7.68115
  58.96      61.0000      7.81025
  58.97      45.0000      6.70820
  58.98      52.0000      7.21110
  58.99      39.0000      6.24500
  59.00      55.0000      7.41620
  59.01      56.0000      7.48331
  59.02      57.0000      7.54983
  59.03      61.0000      7.81025
  59.04      58.0000      7.61577
  59.05      54.0000      7.34847
  59.06      61.0000      7.81025
  59.07      60.0000      7.74597
  59.08      54.0000      7.34847
  59.09      57.0000      7.54983
  59.10      52.0000      7.21110
  59.11      58.0000      7.61577
  59.12      62.0000      7.87401
  59.13      61.0000      7.81025
  59.14      52.0000      7.21110
  59.15      56.0000      7.48331
  59.16      61.0000      7.81025
  59.17      60.0000      7.74597
  59.18      43.0000      6.55744
  59.19      48.0000      6.92820
  59.20      62.0000      7.87401
  59.21      55.0000      7.41620
  59.22      57.0000      7.54983
  59.23      56.0000      7.48331
  59.24      59.0000      7.68115
  59.25      55.0000      7.41620
  59.26      60.0000      7.74597
  59.27      67.0000      8.18535
  59.28      58.0000      7.61577
  59.29      48.0000      6.92820
  59.30      58.0000      7.61577
  59.31      46.0000      6.78233
  59.32      43.0000      6.55744
  59.33      49.0000      7.00000
  59.34      58.0000      7.61577
  59.35      61.0000      7.81025
  59.36      51.0000      7.14143
  59.37      50.0000      7.07107
  59.38      55.0000      7.41620
  59.39      54.0000      7.34847
  59.40      49.0000      7.00000
  59.41      42.0000      6.48074
  59.42      47.0000      6.85565
  59.43      58.0000      7.61577
  59.44      49.0000      7.00000
  59.45      48.0000      6.92820
  59.46      41.0000      6.40312
  59.47      49.0000      7.00000
  59.48      41.0000      6.40312
  59.49      51.0000      7.14143
  59.50      55.0000      7.41620
  59.51      56.0000      7.48331
  59.52      57.0000      7.54983
  59.53      41.0000      6.40312
  59.54      56.0000      7.48331
  59.55      64.0000      8.00000
  59.56      51.0000      7.14143
  59.57      46.0000      6.78233
  59.58      51.0000      7.14143
  59.59      48.0000      6.92820
  59.60      65.0000      8.06226
  59.61      41.0000      6.40312
  59.62      40.0000      6.32456
  59.63      57.0000      7.54983
  59.64      48.0000      6.92820
  59.65      48.0000      6.92820
  59.66      55.0000      7.41620
  59.67      58.0000      7.61577
  59.68      53.0000      7.28011
  59.69      56.0000      7.48331
  59.70      54.0000      7.34847
  59.71      58.0000      7.61577
  59.72      47.0000      6.85565
  59.73      72.0000      8.48528
  59.74      78.0000      8.83176
  59.75      57.0000      7.54983
  59.76      59.0000      7.68115
  59.77      58.0000      7.61577
  59.78      50.0000      7.07107
  59.79      50.0000      7.07107
  59.80      60.0000      7.74597
  59.81      52.0000      7.21110
  59.82      59.0000      7.68115
  59.83      71.0000      8.42615
  59.84      43.0000      6.55744
  59.85      68.0000      8.24621
  59.86      59.0000      7.68115
  59.87      63.0000      7.93725
  59.88      60.0000      7.74597
  59.89      55.0000      7.41620
  59.90      50.0000      7.07107
  59.91      49.0000      7.00000
  59.92      57.0000      7.54983
  59.93      47.0000      6.85565
  59.94      42.0000      6.48074
  59.95      44.0000      6.63325
  59.96      57.0000      7.54983
  59.97      68.0000      8.24621
  59.98      66.0000      8.12404
  59.99      48.0000      6.92820
